# Supplementary material for: Transgenerational plasticity of exploratory behavior and a hidden cost of mismatched risk environments between parental sexes
Source: Sci Rep. 2023 Nov 13;13:19737. doi: 10.1038/s41598-023-46269-8 (PMC10643415; doi:10.1038/s41598-023-46269-8)
Supplement: Supplementary file 1 — Supplementary Information 1. [file 41598_2023_46269_MOESM1_ESM.xlsx]

## Sheet: Sheet1
Fish.ID	Date	Family	Tank.ID	Risk.treatment	Maternal.env	Paternal.env	Parental.care.env	Personal.env	SL.cm.	emergence.in.s	avg.care.intensity	censored	ParCare	Bipar.env
1	16/08/2018	Y1	Y1-1-1	YNPCA	no-risk	high-risk	NA	high-risk	2.6	777	NA	1	no	NA
2	16/08/2018	Y1	Y1-1-1	YNPCA	no-risk	high-risk	NA	high-risk	2.8	141	NA	1	no	NA
3	16/08/2018	Y1	Y1-1-1	YNPCA	no-risk	high-risk	NA	high-risk	2.7	1200	NA	0	no	NA
4	16/08/2018	Y1	Y1-1-1	YNPCA	no-risk	high-risk	NA	high-risk	2.6	68	NA	1	no	NA
5	16/08/2018	Y1	Y1-1-1	YNPCA	no-risk	high-risk	NA	high-risk	2.3	150	NA	1	no	NA
6	16/08/2018	Y1	Y1-1-1	YNPCA	no-risk	high-risk	NA	high-risk	2.7	922	NA	1	no	NA
7	16/08/2018	Y1	Y1-1-1	YNPCA	no-risk	high-risk	NA	high-risk	2	813	NA	1	no	NA
8	16/08/2018	Y1	Y1-1-1	YNPCA	no-risk	high-risk	NA	high-risk	2.5	1200	NA	0	no	NA
9	16/08/2018	Y1	Y1-1-1	YNPCC	no-risk	high-risk	NA	no-risk	2.7	471	NA	1	no	NA
10	16/08/2018	Y1	Y1-1-1	YNPCC	no-risk	high-risk	NA	no-risk	2.3	106	NA	1	no	NA
11	16/08/2018	Y1	Y1-1-1	YNPCC	no-risk	high-risk	NA	no-risk	2.5	74	NA	1	no	NA
12	16/08/2018	Y1	Y1-1-1	YNPCC	no-risk	high-risk	NA	no-risk	2	245	NA	1	no	NA
13	16/08/2018	Y1	Y1-1-1	YNPCC	no-risk	high-risk	NA	no-risk	3	1200	NA	0	no	NA
14	16/08/2018	Y1	Y1-1-1	YNPCC	no-risk	high-risk	NA	no-risk	2.4	3	NA	1	no	NA
15	16/08/2018	Y1	Y1-1-1	YNPCC	no-risk	high-risk	NA	no-risk	2.2	36	NA	1	no	NA
16	16/08/2018	Y1	Y1-1-1	YNPCC	no-risk	high-risk	NA	no-risk	2.8	214	NA	1	no	NA
17	17/08/2018	X1	X1-1-1	XNPCA	high-risk	no-risk	NA	high-risk	2.1	487	NA	1	no	NA
18	17/08/2018	X1	X1-1-1	XNPCA	high-risk	no-risk	NA	high-risk	2	53	NA	1	no	NA
19	17/08/2018	X1	X1-1-1	XNPCA	high-risk	no-risk	NA	high-risk	2.3	263	NA	1	no	NA
20	17/08/2018	X1	X1-1-1	XNPCA	high-risk	no-risk	NA	high-risk	2.2	758	NA	1	no	NA
21	17/08/2018	X1	X1-1-1	XNPCA	high-risk	no-risk	NA	high-risk	2.5	52	NA	1	no	NA
22	17/08/2018	X1	X1-1-1	XNPCA	high-risk	no-risk	NA	high-risk	1.9	49	NA	1	no	NA
23	17/08/2018	X1	X1-1-1	XNPCC	high-risk	no-risk	NA	no-risk	2.2	1200	NA	0	no	NA
24	17/08/2018	X1	X1-1-1	XNPCC	high-risk	no-risk	NA	no-risk	2	59	NA	1	no	NA
25	17/08/2018	X1	X1-1-1	XNPCC	high-risk	no-risk	NA	no-risk	2.4	830	NA	1	no	NA
26	17/08/2018	X1	X1-1-1	XNPCC	high-risk	no-risk	NA	no-risk	2.2	38	NA	1	no	NA
27	17/08/2018	X1	X1-1-1	XNPCC	high-risk	no-risk	NA	no-risk	2.4	24	NA	1	no	NA
28	17/08/2018	X1	X1-1-1	XNPCC	high-risk	no-risk	NA	no-risk	2.1	38	NA	1	no	NA
29	17/08/2018	X2	X2-1-1	XNPCA	high-risk	no-risk	NA	high-risk	2.5	1200	NA	0	no	NA
30	17/08/2018	X2	X2-1-1	XNPCA	high-risk	no-risk	NA	high-risk	2.1	1200	NA	0	no	NA
31	17/08/2018	X2	X2-1-1	XNPCA	high-risk	no-risk	NA	high-risk	2.3	563	NA	1	no	NA
32	17/08/2018	X2	X2-1-1	XNPCA	high-risk	no-risk	NA	high-risk	2.1	1200	NA	0	no	NA
33	17/08/2018	X2	X2-1-1	XNPCA	high-risk	no-risk	NA	high-risk	1.9	1200	NA	0	no	NA
34	17/08/2018	X2	X2-1-1	XNPCA	high-risk	no-risk	NA	high-risk	2.1	100	NA	1	no	NA
35	17/08/2018	X2	X2-1-1	XNPCA	high-risk	no-risk	NA	high-risk	2.3	173	NA	1	no	NA
36	17/08/2018	X2	X2-1-1	XNPCA	high-risk	no-risk	NA	high-risk	2.4	858	NA	1	no	NA
37	17/08/2018	X2	X2-1-1	XNPCC	high-risk	no-risk	NA	no-risk	2.3	1200	NA	0	no	NA
38	17/08/2018	X2	X2-1-1	XNPCC	high-risk	no-risk	NA	no-risk	2.1	1200	NA	0	no	NA
39	17/08/2018	X2	X2-1-1	XNPCC	high-risk	no-risk	NA	no-risk	2.2	783	NA	1	no	NA
40	17/08/2018	X2	X2-1-1	XNPCC	high-risk	no-risk	NA	no-risk	2	1200	NA	0	no	NA
41	17/08/2018	X2	X2-1-1	XNPCC	high-risk	no-risk	NA	no-risk	2.4	545	NA	1	no	NA
42	17/08/2018	X2	X2-1-1	XNPCC	high-risk	no-risk	NA	no-risk	2.3	298	NA	1	no	NA
43	17/08/2018	X2	X2-1-1	XNPCC	high-risk	no-risk	NA	no-risk	1.4	1200	NA	0	no	NA
44	17/08/2018	X2	X2-1-1	XNPCC	high-risk	no-risk	NA	no-risk	2.1	1200	NA	0	no	NA
45	19/08/2018	W2	W2-1-2	WPCCC	high-risk	high-risk	no-risk	no-risk	2.6	20	0.656	1	yes	high-risk
46	19/08/2018	U1	U1-2-1	UPCAC	no-risk	no-risk	high-risk	no-risk	1.8	1200	0.855	0	yes	no-risk
47	19/08/2018	U1	U1-2-1	UPCAC	no-risk	no-risk	high-risk	no-risk	2.6	949	0.855	1	yes	no-risk
48	19/08/2018	U1	U1-2-1	UPCAC	no-risk	no-risk	high-risk	no-risk	2.4	894	0.855	1	yes	no-risk
49	19/08/2018	U1	U1-2-1	UPCAC	no-risk	no-risk	high-risk	no-risk	2.6	280	0.855	1	yes	no-risk
50	19/08/2018	U1	U1-2-1	UPCAC	no-risk	no-risk	high-risk	no-risk	2.7	214	0.855	1	yes	no-risk
51	19/08/2018	U1	U1-2-1	UPCAC	no-risk	no-risk	high-risk	no-risk	2.9	1200	0.855	0	yes	no-risk
52	19/08/2018	U1	U1-2-1	UPCAC	no-risk	no-risk	high-risk	no-risk	2.1	1200	0.855	0	yes	no-risk
53	19/08/2018	U1	U1-2-1	UPCAC	no-risk	no-risk	high-risk	no-risk	2	479	0.855	1	yes	no-risk
54	19/08/2018	U1	U1-2-1	UPCAC	no-risk	no-risk	high-risk	no-risk	2	1200	0.855	0	yes	no-risk
55	19/08/2018	U1	U1-2-1	UNPCA	no-risk	no-risk	NA	high-risk	2.5	1200	NA	0	no	no-risk
56	19/08/2018	U1	U1-1-1	UNPCC	no-risk	no-risk	NA	no-risk	2.2	1200	NA	0	no	no-risk
57	19/08/2018	U1	U1-1-1	UNPCC	no-risk	no-risk	NA	no-risk	3.4	353	NA	1	no	no-risk
58	19/08/2018	U1	U1-1-1	UNPCC	no-risk	no-risk	NA	no-risk	1.9	659	NA	1	no	no-risk
59	19/08/2018	U1	U1-1-1	UNPCC	no-risk	no-risk	NA	no-risk	3	602	NA	1	no	no-risk
60	19/08/2018	U1	U1-1-1	UNPCC	no-risk	no-risk	NA	no-risk	2.9	212	NA	1	no	no-risk
61	19/08/2018	U1	U1-1-1	UNPCC	no-risk	no-risk	NA	no-risk	2	291	NA	1	no	no-risk
62	19/08/2018	U1	U1-1-1	UNPCC	no-risk	no-risk	NA	no-risk	2.6	1200	NA	0	no	no-risk
63	19/08/2018	W2	W2-1-2	WNPCA	high-risk	high-risk	NA	high-risk	2.6	725	NA	1	no	high-risk
64	19/08/2018	W2	W2-1-2	WNPCA	high-risk	high-risk	NA	high-risk	1.5	39	NA	1	no	high-risk
65	19/08/2018	W2	W2-1-2	WNPCA	high-risk	high-risk	NA	high-risk	2.1	1200	NA	0	no	high-risk
66	19/08/2018	W2	W2-1-2	WNPCA	high-risk	high-risk	NA	high-risk	2.5	335	NA	1	no	high-risk
67	19/08/2018	W2	W2-1-2	WNPCA	high-risk	high-risk	NA	high-risk	2.4	160	NA	1	no	high-risk
68	19/08/2018	W2	W2-1-2	WNPCA	high-risk	high-risk	NA	high-risk	2.6	319	NA	1	no	high-risk
69	19/08/2018	W2	W2-1-2	WNPCA	high-risk	high-risk	NA	high-risk	1.4	11	NA	1	no	high-risk
70	19/08/2018	W2	W2-1-2	WNPCA	high-risk	high-risk	NA	high-risk	2.6	120	NA	1	no	high-risk
71	19/08/2018	W2	W2-2-2	WNPCC	high-risk	high-risk	NA	no-risk	2.5	1200	NA	0	no	high-risk
72	19/08/2018	W2	W2-2-2	WNPCC	high-risk	high-risk	NA	no-risk	2.6	1023	NA	1	no	high-risk
73	19/08/2018	W2	W2-2-2	WNPCC	high-risk	high-risk	NA	no-risk	2.3	1200	NA	0	no	high-risk
74	22/08/2018	U1	U1-1-2	UPCCC	no-risk	no-risk	no-risk	no-risk	2.2	157	0.792	1	yes	no-risk
75	22/08/2018	U1	U1-1-2	UPCCC	no-risk	no-risk	no-risk	no-risk	2.6	100	0.792	1	yes	no-risk
76	22/08/2018	U1	U1-1-2	UPCCC	no-risk	no-risk	no-risk	no-risk	2	241	0.792	1	yes	no-risk
77	22/08/2018	U1	U1-1-2	UPCCC	no-risk	no-risk	no-risk	no-risk	2.4	370	0.792	1	yes	no-risk
78	22/08/2018	U1	U1-1-2	UPCCC	no-risk	no-risk	no-risk	no-risk	1.9	142	0.792	1	yes	no-risk
79	22/08/2018	U1	U1-1-2	UPCCC	no-risk	no-risk	no-risk	no-risk	2.6	782	0.792	1	yes	no-risk
80	22/08/2018	U1	U1-1-2	UPCCC	no-risk	no-risk	no-risk	no-risk	3.1	1165	0.792	1	yes	no-risk
81	22/08/2018	U1	U1-1-2	UPCCC	no-risk	no-risk	no-risk	no-risk	2.1	197	0.792	1	yes	no-risk
82	22/08/2018	U1	U1-1-2	UNPCC	no-risk	no-risk	NA	no-risk	2.8	760	NA	1	no	no-risk
83	22/08/2018	U1	U1-1-2	UNPCC	no-risk	no-risk	NA	no-risk	2.4	1130	NA	1	no	no-risk
84	22/08/2018	U1	U1-1-2	UNPCC	no-risk	no-risk	NA	no-risk	2	117	NA	1	no	no-risk
85	22/08/2018	U1	U1-1-2	UNPCC	no-risk	no-risk	NA	no-risk	2.4	194	NA	1	no	no-risk
86	22/08/2018	U1	U1-1-2	UNPCC	no-risk	no-risk	NA	no-risk	2.2	135	NA	1	no	no-risk
87	22/08/2018	U1	U1-1-2	UNPCC	no-risk	no-risk	NA	no-risk	3	230	NA	1	no	no-risk
88	22/08/2018	U1	U1-1-2	UNPCC	no-risk	no-risk	NA	no-risk	1.8	17	NA	1	no	no-risk
89	22/08/2018	X2	X2-2-3	XNPCA	high-risk	no-risk	NA	high-risk	2.1	151	NA	1	no	NA
90	22/08/2018	X2	X2-2-3	XNPCA	high-risk	no-risk	NA	high-risk	2.3	530	NA	1	no	NA
91	22/08/2018	X2	X2-2-3	XNPCA	high-risk	no-risk	NA	high-risk	2	143	NA	1	no	NA
92	22/08/2018	X2	X2-2-3	XNPCA	high-risk	no-risk	NA	high-risk	2.2	1200	NA	0	no	NA
93	22/08/2018	X2	X2-2-3	XNPCA	high-risk	no-risk	NA	high-risk	2.1	477	NA	1	no	NA
94	22/08/2018	X2	X2-2-3	XNPCA	high-risk	no-risk	NA	high-risk	2.4	1200	NA	0	no	NA
95	22/08/2018	X2	X2-2-3	XNPCA	high-risk	no-risk	NA	high-risk	2.5	1200	NA	0	no	NA
96	22/08/2018	X2	X2-1-3	XNPCC	high-risk	no-risk	NA	no-risk	2.3	602	NA	1	no	NA
97	22/08/2018	X2	X2-1-3	XNPCC	high-risk	no-risk	NA	no-risk	2.2	282	NA	1	no	NA
98	22/08/2018	X2	X2-1-3	XNPCC	high-risk	no-risk	NA	no-risk	2.7	1200	NA	0	no	NA
99	24/08/2018	W1	W1-2-3	WNPCA	high-risk	high-risk	NA	high-risk	1.9	244	NA	1	no	high-risk
100	24/08/2018	W1	W1-2-3	WNPCA	high-risk	high-risk	NA	high-risk	2.5	201	NA	1	no	high-risk
101	24/08/2018	W1	W1-2-3	WNPCA	high-risk	high-risk	NA	high-risk	1.9	73	NA	1	no	high-risk
102	24/08/2018	W1	W1-2-3	WNPCA	high-risk	high-risk	NA	high-risk	1.8	89	NA	1	no	high-risk
103	24/08/2018	W1	W1-2-3	WNPCA	high-risk	high-risk	NA	high-risk	1.7	140	NA	1	no	high-risk
104	24/08/2018	W1	W1-2-3	WNPCA	high-risk	high-risk	NA	high-risk	2.2	351	NA	1	no	high-risk
105	24/08/2018	W1	W1-2-3	WNPCA	high-risk	high-risk	NA	high-risk	2.6	225	NA	1	no	high-risk
106	24/08/2018	W1	W1-2-3	WNPCA	high-risk	high-risk	NA	high-risk	1.9	6	NA	1	no	high-risk
107	24/08/2018	W1	W1-2-3	WNPCC	high-risk	high-risk	NA	no-risk	2.1	291	NA	1	no	high-risk
108	24/08/2018	W1	W1-2-3	WNPCC	high-risk	high-risk	NA	no-risk	1.8	616	NA	1	no	high-risk
109	24/08/2018	W1	W1-2-3	WNPCC	high-risk	high-risk	NA	no-risk	1.8	713	NA	1	no	high-risk
110	24/08/2018	W1	W1-2-3	WNPCC	high-risk	high-risk	NA	no-risk	2.3	239	NA	1	no	high-risk
111	24/08/2018	W1	W1-2-3	WNPCC	high-risk	high-risk	NA	no-risk	2.2	55	NA	1	no	high-risk
112	24/08/2018	W1	W1-2-3	WNPCC	high-risk	high-risk	NA	no-risk	1.8	85	NA	1	no	high-risk
113	24/08/2018	W1	W1-2-3	WNPCC	high-risk	high-risk	NA	no-risk	2.7	1200	NA	0	no	high-risk
114	24/08/2018	W1	W1-2-3	WNPCC	high-risk	high-risk	NA	no-risk	2.5	473	NA	1	no	high-risk
115	25/08/2018	Y2	Y2-2-2	YNPCA	no-risk	high-risk	NA	high-risk	2.7	100	NA	1	no	NA
116	25/08/2018	Y2	Y2-2-2	YNPCA	no-risk	high-risk	NA	high-risk	2.3	55	NA	1	no	NA
117	25/08/2018	Y2	Y2-2-2	YNPCA	no-risk	high-risk	NA	high-risk	2.5	1200	NA	0	no	NA
118	25/08/2018	Y2	Y2-2-2	YNPCA	no-risk	high-risk	NA	high-risk	2.6	147	NA	1	no	NA
119	25/08/2018	Y2	Y2-1-2	YNPCC	no-risk	high-risk	NA	no-risk	2.3	1200	NA	0	no	NA
120	25/08/2018	Y2	Y2-1-2	YNPCC	no-risk	high-risk	NA	no-risk	2.5	206	NA	1	no	NA
121	25/08/2018	Y2	Y2-1-2	YNPCC	no-risk	high-risk	NA	no-risk	2.4	331	NA	1	no	NA
122	25/08/2018	Y2	Y2-1-2	YNPCC	no-risk	high-risk	NA	no-risk	2.7	931	NA	1	no	NA
123	25/08/2018	Y2	Y2-1-2	YNPCC	no-risk	high-risk	NA	no-risk	2.7	1200	NA	0	no	NA
124	25/08/2018	Y2	Y2-1-2	YNPCC	no-risk	high-risk	NA	no-risk	2.5	1200	NA	0	no	NA
125	25/08/2018	Y2	Y2-1-2	YNPCC	no-risk	high-risk	NA	no-risk	2.3	5	NA	1	no	NA
126	25/08/2018	Y2	Y2-1-2	YNPCC	no-risk	high-risk	NA	no-risk	2.2	58	NA	1	no	NA
127	26/08/2018	W3	W3-2-1	WPCCC	high-risk	high-risk	no-risk	no-risk	2.4	906	0.902	1	yes	high-risk
128	26/08/2018	W3	W3-2-1	WPCCC	high-risk	high-risk	no-risk	no-risk	2.5	688	0.902	1	yes	high-risk
129	26/08/2018	W3	W3-2-1	WPCCC	high-risk	high-risk	no-risk	no-risk	2.2	907	0.902	1	yes	high-risk
130	26/08/2018	W3	W3-1-1	WPCCC	high-risk	high-risk	no-risk	no-risk	2.5	1200	0.902	0	yes	high-risk
131	26/08/2018	U3	U3-1-1	UPCAC	no-risk	no-risk	high-risk	no-risk	2.3	306	0.893	1	yes	no-risk
132	26/08/2018	U3	U3-1-1	UPCAC	no-risk	no-risk	high-risk	no-risk	2.7	847	0.893	1	yes	no-risk
133	26/08/2018	U3	U3-1-1	UPCAC	no-risk	no-risk	high-risk	no-risk	2.5	230	0.893	1	yes	no-risk
134	26/08/2018	U3	U3-1-1	UPCAC	no-risk	no-risk	high-risk	no-risk	2.5	974	0.893	1	yes	no-risk
135	26/08/2018	U3	U3-1-1	UPCAC	no-risk	no-risk	high-risk	no-risk	2.3	263	0.893	1	yes	no-risk
136	26/08/2018	U3	U3-1-1	UPCAC	no-risk	no-risk	high-risk	no-risk	2.5	24	0.893	1	yes	no-risk
137	26/08/2018	U3	U3-2-1	UNPCA	no-risk	no-risk	NA	high-risk	1.8	318	NA	1	no	no-risk
138	26/08/2018	U3	U3-2-1	UNPCA	no-risk	no-risk	NA	high-risk	2.3	1200	NA	0	no	no-risk
139	26/08/2018	U3	U3-2-1	UNPCA	no-risk	no-risk	NA	high-risk	2.1	291	NA	1	no	no-risk
140	26/08/2018	U3	U3-2-1	UNPCA	no-risk	no-risk	NA	high-risk	2.1	249	NA	1	no	no-risk
141	26/08/2018	U3	U3-2-1	UNPCA	no-risk	no-risk	NA	high-risk	2.5	84	NA	1	no	no-risk
142	26/08/2018	U3	U3-2-1	UNPCA	no-risk	no-risk	NA	high-risk	2.4	521	NA	1	no	no-risk
143	26/08/2018	U3	U3-1-1	UNPCC	no-risk	no-risk	NA	no-risk	2.3	279	NA	1	no	no-risk
144	26/08/2018	U3	U3-1-1	UNPCC	no-risk	no-risk	NA	no-risk	2.1	1200	NA	0	no	no-risk
145	26/08/2018	U3	U3-1-1	UNPCC	no-risk	no-risk	NA	no-risk	2.2	1200	NA	0	no	no-risk
146	26/08/2018	U3	U3-1-1	UNPCC	no-risk	no-risk	NA	no-risk	2.6	773	NA	1	no	no-risk
147	26/08/2018	W3	W3-1-1	WNPCA	high-risk	high-risk	NA	high-risk	2.2	514	NA	1	no	high-risk
148	26/08/2018	W3	W3-1-1	WNPCA	high-risk	high-risk	NA	high-risk	2.3	878	NA	1	no	high-risk
149	26/08/2018	W3	W3-1-1	WNPCA	high-risk	high-risk	NA	high-risk	2.6	643	NA	1	no	high-risk
150	26/08/2018	W3	W3-2-1	WNPCA	high-risk	high-risk	NA	high-risk	2.5	1200	NA	0	no	high-risk
151	26/08/2018	W3	W3-1-1	WNPCA	high-risk	high-risk	NA	high-risk	2.3	117	NA	1	no	high-risk
152	26/08/2018	W3	W3-2-1	WNPCC	high-risk	high-risk	NA	no-risk	2.2	6	NA	1	no	high-risk
153	26/08/2018	W3	W3-2-1	WNPCC	high-risk	high-risk	NA	no-risk	2.1	1200	NA	0	no	high-risk
154	26/08/2018	W3	W3-2-1	WNPCC	high-risk	high-risk	NA	no-risk	2	306	NA	1	no	high-risk
155	26/08/2018	W3	W3-2-1	WNPCC	high-risk	high-risk	NA	no-risk	2.5	1200	NA	0	no	high-risk
156	27/08/2018	U2	U2-1-2	UPCCC	no-risk	no-risk	no-risk	no-risk	2.2	70	0.927	1	yes	no-risk
157	27/08/2018	U2	U2-1-2	UPCCC	no-risk	no-risk	no-risk	no-risk	2.3	203	0.927	1	yes	no-risk
158	27/08/2018	U2	U2-1-2	UPCCC	no-risk	no-risk	no-risk	no-risk	2	168	0.927	1	yes	no-risk
159	27/08/2018	U2	U2-1-2	UPCCC	no-risk	no-risk	no-risk	no-risk	1.9	1200	0.927	0	yes	no-risk
160	27/08/2018	W1	W1-2-4	WPCAC	high-risk	high-risk	high-risk	no-risk	2.4	704	0.936	1	yes	high-risk
161	27/08/2018	W1	W1-2-4	WPCAC	high-risk	high-risk	high-risk	no-risk	2.3	1200	0.936	0	yes	high-risk
162	27/08/2018	W1	W1-2-4	WPCAC	high-risk	high-risk	high-risk	no-risk	2.1	1200	0.936	0	yes	high-risk
163	27/08/2018	W1	W1-2-4	WPCAC	high-risk	high-risk	high-risk	no-risk	2.3	781	0.936	1	yes	high-risk
164	27/08/2018	W1	W1-2-4	WPCAC	high-risk	high-risk	high-risk	no-risk	2.3	729	0.936	1	yes	high-risk
165	27/08/2018	W1	W1-2-4	WPCAC	high-risk	high-risk	high-risk	no-risk	2.1	1200	0.936	0	yes	high-risk
166	27/08/2018	U2	U2-2-2	UNPCA	no-risk	no-risk	NA	high-risk	2.5	996	NA	1	no	no-risk
167	27/08/2018	U2	U2-2-2	UNPCA	no-risk	no-risk	NA	high-risk	2	1200	NA	0	no	no-risk
168	27/08/2018	U2	U2-2-2	UNPCA	no-risk	no-risk	NA	high-risk	1.7	766	NA	1	no	no-risk
169	27/08/2018	U2	U2-2-2	UNPCA	no-risk	no-risk	NA	high-risk	2.2	818	NA	1	no	no-risk
170	27/08/2018	U2	U2-2-2	UNPCA	no-risk	no-risk	NA	high-risk	1.9	187	NA	1	no	no-risk
171	27/08/2018	U2	U2-2-2	UNPCA	no-risk	no-risk	NA	high-risk	2.3	43	NA	1	no	no-risk
172	27/08/2018	U2	U2-2-2	UNPCA	no-risk	no-risk	NA	high-risk	2.5	70	NA	1	no	no-risk
173	27/08/2018	U2	U2-2-2	UNPCA	no-risk	no-risk	NA	high-risk	2	345	NA	1	no	no-risk
174	27/08/2018	U2	U2-1-2	UNPCC	no-risk	no-risk	NA	no-risk	2.9	512	NA	1	no	no-risk
175	27/08/2018	U2	U2-1-2	UNPCC	no-risk	no-risk	NA	no-risk	1.9	971	NA	1	no	no-risk
176	27/08/2018	W1	W1-2-2	WNPCC	high-risk	high-risk	NA	no-risk	2.3	9	NA	1	no	high-risk
177	27/08/2018	W1	W1-2-2	WNPCC	high-risk	high-risk	NA	no-risk	1.8	115	NA	1	no	high-risk
178	27/08/2018	X3	X3-1-1	XNPCA	high-risk	no-risk	NA	high-risk	2.7	1200	NA	0	no	NA
179	27/08/2018	X3	X3-1-1	XNPCA	high-risk	no-risk	NA	high-risk	2.4	89	NA	1	no	NA
180	27/08/2018	X3	X3-1-1	XNPCA	high-risk	no-risk	NA	high-risk	2.7	1200	NA	0	no	NA
181	27/08/2018	X3	X3-1-1	XNPCA	high-risk	no-risk	NA	high-risk	2.5	53	NA	1	no	NA
182	27/08/2018	X3	X3-1-1	XNPCC	high-risk	no-risk	NA	no-risk	2.4	48	NA	1	no	NA
183	27/08/2018	X3	X3-1-1	XNPCC	high-risk	no-risk	NA	no-risk	2.4	122	NA	1	no	NA
184	27/08/2018	X3	X3-1-1	XNPCC	high-risk	no-risk	NA	no-risk	1.9	644	NA	1	no	NA
185	27/08/2018	X3	X3-1-1	XNPCC	high-risk	no-risk	NA	no-risk	2.5	131	NA	1	no	NA
186	28/08/2018	Y3	Y3-1-1	YNPCA	no-risk	high-risk	NA	high-risk	1.9	1200	NA	0	no	NA
187	28/08/2018	Y3	Y3-1-1	YNPCA	no-risk	high-risk	NA	high-risk	1.8	738	NA	1	no	NA
188	28/08/2018	Y3	Y3-1-1	YNPCA	no-risk	high-risk	NA	high-risk	2.8	1200	NA	0	no	NA
189	28/08/2018	Y3	Y3-1-1	YNPCA	no-risk	high-risk	NA	high-risk	2.6	1154	NA	1	no	NA
190	28/08/2018	Y3	Y3-1-1	YNPCA	no-risk	high-risk	NA	high-risk	2.5	749	NA	1	no	NA
191	28/08/2018	Y3	Y3-1-1	YNPCA	no-risk	high-risk	NA	high-risk	2.7	1200	NA	0	no	NA
192	28/08/2018	Y3	Y3-1-1	YNPCA	no-risk	high-risk	NA	high-risk	2.9	336	NA	1	no	NA
193	28/08/2018	Y3	Y3-1-1	YNPCA	no-risk	high-risk	NA	high-risk	2	1200	NA	0	no	NA
194	28/08/2018	Y3	Y3-2-1	YNPCC	no-risk	high-risk	NA	no-risk	2.3	1200	NA	0	no	NA
195	28/08/2018	Y3	Y3-2-1	YNPCC	no-risk	high-risk	NA	no-risk	2.5	49	NA	1	no	NA
196	28/08/2018	Y3	Y3-2-1	YNPCC	no-risk	high-risk	NA	no-risk	2.6	1200	NA	0	no	NA
197	28/08/2018	Y3	Y3-2-1	YNPCC	no-risk	high-risk	NA	no-risk	2.7	149	NA	1	no	NA
198	28/08/2018	Y3	Y3-2-1	YNPCC	no-risk	high-risk	NA	no-risk	2.5	504	NA	1	no	NA
199	28/08/2018	Y3	Y3-2-1	YNPCC	no-risk	high-risk	NA	no-risk	2.4	1200	NA	0	no	NA
200	28/08/2018	Y3	Y3-2-1	YNPCC	no-risk	high-risk	NA	no-risk	2.5	1200	NA	0	no	NA
201	29/08/2018	U2	U2-2-3	UPCAC	no-risk	no-risk	high-risk	no-risk	2.1	335	0.948	1	yes	no-risk
202	29/08/2018	U2	U2-2-3	UPCAC	no-risk	no-risk	high-risk	no-risk	2.5	1152	0.948	1	yes	no-risk
203	29/08/2018	U2	U2-2-3	UPCAC	no-risk	no-risk	high-risk	no-risk	2.5	128	0.948	1	yes	no-risk
204	29/08/2018	U2	U2-2-3	UPCAC	no-risk	no-risk	high-risk	no-risk	2.1	633	0.948	1	yes	no-risk
205	29/08/2018	U2	U2-2-3	UPCAC	no-risk	no-risk	high-risk	no-risk	1.7	1200	0.948	0	yes	no-risk
206	29/08/2018	W3	W3-1-2	WPCAC	high-risk	high-risk	high-risk	no-risk	2.7	1120	0.882	1	yes	high-risk
207	29/08/2018	W3	W3-1-2	WPCAC	high-risk	high-risk	high-risk	no-risk	2.5	1200	0.882	0	yes	high-risk
208	29/08/2018	W3	W3-1-2	WPCAC	high-risk	high-risk	high-risk	no-risk	2.6	870	0.882	1	yes	high-risk
209	29/08/2018	W3	W3-1-2	WPCAC	high-risk	high-risk	high-risk	no-risk	2.6	1167	0.882	1	yes	high-risk
210	29/08/2018	W3	W3-1-2	WPCAC	high-risk	high-risk	high-risk	no-risk	2.7	235	0.882	1	yes	high-risk
211	29/08/2018	W3	W3-1-2	WPCAC	high-risk	high-risk	high-risk	no-risk	2.2	1200	0.882	0	yes	high-risk
212	29/08/2018	W3	W3-1-2	WPCAC	high-risk	high-risk	high-risk	no-risk	2.7	154	0.882	1	yes	high-risk
213	29/08/2018	W3	W3-1-2	WPCAC	high-risk	high-risk	high-risk	no-risk	2.3	9	0.882	1	yes	high-risk
214	29/08/2018	U2	U2-1-3	UNPCC	no-risk	no-risk	NA	no-risk	2.5	1200	NA	0	no	no-risk
215	29/08/2018	U2	U2-1-3	UNPCC	no-risk	no-risk	NA	no-risk	2.7	419	NA	1	no	no-risk
216	29/08/2018	U2	U2-1-3	UNPCC	no-risk	no-risk	NA	no-risk	2.2	1200	NA	0	no	no-risk
217	29/08/2018	U2	U2-1-3	UNPCC	no-risk	no-risk	NA	no-risk	2.3	519	NA	1	no	no-risk
218	29/08/2018	U2	U2-1-3	UNPCC	no-risk	no-risk	NA	no-risk	2.3	1200	NA	0	no	no-risk
219	29/08/2018	U2	U2-1-3	UNPCC	no-risk	no-risk	NA	no-risk	2.5	1200	NA	0	no	no-risk
220	29/08/2018	W3	W3-1-2	WNPCC	high-risk	high-risk	NA	no-risk	2.3	602	NA	1	no	high-risk
221	29/08/2018	W3	W3-1-2	WNPCC	high-risk	high-risk	NA	no-risk	2.5	18	NA	1	no	high-risk
222	29/08/2018	W3	W3-1-2	WNPCC	high-risk	high-risk	NA	no-risk	2.6	84	NA	1	no	high-risk
223	29/08/2018	W3	W3-1-2	WNPCC	high-risk	high-risk	NA	no-risk	2.1	958	NA	1	no	high-risk
224	29/08/2018	W3	W3-1-2	WNPCC	high-risk	high-risk	NA	no-risk	2.4	24	NA	1	no	high-risk
225	29/08/2018	W3	W3-1-2	WNPCC	high-risk	high-risk	NA	no-risk	2.5	539	NA	1	no	high-risk
226	30/08/2018	W1	W1-2-5	WPCCC	high-risk	high-risk	no-risk	no-risk	2.6	332	0.971	1	yes	high-risk
227	30/08/2018	W1	W1-2-5	WPCCC	high-risk	high-risk	no-risk	no-risk	2.7	429	0.971	1	yes	high-risk
228	30/08/2018	W1	W1-2-5	WPCCC	high-risk	high-risk	no-risk	no-risk	2.4	360	0.971	1	yes	high-risk
229	30/08/2018	W1	W1-2-5	WPCCC	high-risk	high-risk	no-risk	no-risk	2.7	62	0.971	1	yes	high-risk
230	30/08/2018	W1	W1-2-5	WPCCC	high-risk	high-risk	no-risk	no-risk	2.5	1182	0.971	1	yes	high-risk
231	30/08/2018	W1	W1-2-5	WPCCC	high-risk	high-risk	no-risk	no-risk	2	29	0.971	1	yes	high-risk
232	30/08/2018	W1	W1-2-5	WPCCC	high-risk	high-risk	no-risk	no-risk	2.5	137	0.971	1	yes	high-risk
233	30/08/2018	W1	W1-2-5	WPCCC	high-risk	high-risk	no-risk	no-risk	2.3	54	0.971	1	yes	high-risk
234	30/08/2018	W1	W1-2-5	WNPCC	high-risk	high-risk	NA	no-risk	2.8	19	NA	1	no	high-risk
235	30/08/2018	W1	W1-2-5	WNPCC	high-risk	high-risk	NA	no-risk	2.7	509	NA	1	no	high-risk
236	30/08/2018	W1	W1-2-5	WNPCC	high-risk	high-risk	NA	no-risk	2.3	4	NA	1	no	high-risk
237	30/08/2018	W1	W1-2-5	WNPCC	high-risk	high-risk	NA	no-risk	2.3	63	NA	1	no	high-risk
238	30/08/2018	W1	W1-2-5	WNPCC	high-risk	high-risk	NA	no-risk	2.5	58	NA	1	no	high-risk
239	30/08/2018	W1	W1-2-5	WNPCC	high-risk	high-risk	NA	no-risk	2.5	83	NA	1	no	high-risk
240	30/08/2018	W1	W1-2-5	WNPCC	high-risk	high-risk	NA	no-risk	2.5	15	NA	1	no	high-risk
241	2018-04-09	W4	W4-2-1	WPCAC	high-risk	high-risk	high-risk	no-risk	1.8	7	0.894	1	yes	high-risk
242	2018-04-09	W4	W4-2-1	WPCAC	high-risk	high-risk	high-risk	no-risk	2.3	106	0.894	1	yes	high-risk
243	2018-04-09	W4	W4-2-1	WPCAC	high-risk	high-risk	high-risk	no-risk	2.6	187	0.894	1	yes	high-risk
244	2018-04-09	W4	W4-2-1	WPCAC	high-risk	high-risk	high-risk	no-risk	2.2	397	0.894	1	yes	high-risk
245	2018-04-09	W4	W4-2-1	WPCAC	high-risk	high-risk	high-risk	no-risk	2.2	89	0.894	1	yes	high-risk
246	2018-04-09	W4	W4-2-1	WPCAC	high-risk	high-risk	high-risk	no-risk	2.6	276	0.894	1	yes	high-risk
247	2018-04-09	W4	W4-2-1	WPCAC	high-risk	high-risk	high-risk	no-risk	2.7	75	0.894	1	yes	high-risk
248	2018-04-09	W4	W4-2-1	WPCAC	high-risk	high-risk	high-risk	no-risk	2.3	200	0.894	1	yes	high-risk
249	2018-04-09	W4	W4-2-1	WNPCA	high-risk	high-risk	NA	high-risk	2.5	116	NA	1	no	high-risk
250	2018-04-09	W4	W4-2-1	WNPCA	high-risk	high-risk	NA	high-risk	2.1	1079	NA	1	no	high-risk
251	2018-04-09	W4	W4-2-1	WNPCA	high-risk	high-risk	NA	high-risk	2.9	8	NA	1	no	high-risk
252	2018-04-09	W4	W4-2-1	WNPCA	high-risk	high-risk	NA	high-risk	2.3	47	NA	1	no	high-risk
253	2018-04-09	W4	W4-2-1	WNPCA	high-risk	high-risk	NA	high-risk	2.5	184	NA	1	no	high-risk
254	2018-04-09	W4	W4-2-1	WNPCA	high-risk	high-risk	NA	high-risk	2.6	344	NA	1	no	high-risk
255	2018-04-09	W4	W4-2-1	WNPCA	high-risk	high-risk	NA	high-risk	2.8	159	NA	1	no	high-risk
256	2018-04-09	W4	W4-2-1	WNPCA	high-risk	high-risk	NA	high-risk	3.1	237	NA	1	no	high-risk
257	2018-04-09	W4	W4-2-1	WNPCC	high-risk	high-risk	NA	no-risk	2	688	NA	1	no	high-risk
258	2018-04-09	W4	W4-2-1	WNPCC	high-risk	high-risk	NA	no-risk	1.7	112	NA	1	no	high-risk
259	2018-04-09	W4	W4-2-1	WNPCC	high-risk	high-risk	NA	no-risk	2.7	45	NA	1	no	high-risk
260	2018-04-09	W4	W4-2-1	WNPCC	high-risk	high-risk	NA	no-risk	2.5	5	NA	1	no	high-risk
261	2018-04-09	W4	W4-2-1	WNPCC	high-risk	high-risk	NA	no-risk	2.2	165	NA	1	no	high-risk
262	2018-04-09	W4	W4-2-1	WNPCC	high-risk	high-risk	NA	no-risk	2.3	179	NA	1	no	high-risk
263	2018-04-09	W4	W4-2-1	WNPCC	high-risk	high-risk	NA	no-risk	2.4	139	NA	1	no	high-risk
264	2018-04-09	W4	W4-2-1	WNPCC	high-risk	high-risk	NA	no-risk	2.6	27	NA	1	no	high-risk
265	2018-06-09	U3	U3-2-5	UPCCC	no-risk	no-risk	no-risk	no-risk	2.7	342	0.992	1	yes	no-risk
266	2018-06-09	U3	U3-2-5	UPCCC	no-risk	no-risk	no-risk	no-risk	2.8	196	0.992	1	yes	no-risk
267	2018-06-09	U3	U3-2-5	UPCCC	no-risk	no-risk	no-risk	no-risk	2.3	42	0.992	1	yes	no-risk
268	2018-06-09	U3	U3-2-5	UPCCC	no-risk	no-risk	no-risk	no-risk	2.3	1163	0.992	1	yes	no-risk
269	2018-06-09	U3	U3-2-5	UPCCC	no-risk	no-risk	no-risk	no-risk	2.4	211	0.992	1	yes	no-risk
270	2018-06-09	U3	U3-2-5	UPCCC	no-risk	no-risk	no-risk	no-risk	2.3	1200	0.992	0	yes	no-risk
271	2018-06-09	U3	U3-2-5	UPCCC	no-risk	no-risk	no-risk	no-risk	2.3	702	0.992	1	yes	no-risk
272	2018-06-09	U3	U3-2-5	UPCCC	no-risk	no-risk	no-risk	no-risk	2.2	33	0.992	1	yes	no-risk
273	2018-06-09	U3	U3-2-5	UNPCC	no-risk	no-risk	NA	no-risk	1.9	6	NA	1	no	no-risk
274	2018-06-09	U3	U3-2-5	UNPCC	no-risk	no-risk	NA	no-risk	2.5	1022	NA	1	no	no-risk
275	2018-06-09	U3	U3-2-5	UNPCC	no-risk	no-risk	NA	no-risk	2.4	314	NA	1	no	no-risk
276	2018-06-09	U3	U3-2-5	UNPCC	no-risk	no-risk	NA	no-risk	2.1	133	NA	1	no	no-risk
277	2018-06-09	U3	U3-2-5	UNPCC	no-risk	no-risk	NA	no-risk	2.6	1200	NA	0	no	no-risk
278	2018-06-09	U3	U3-2-5	UNPCC	no-risk	no-risk	NA	no-risk	2.5	94	NA	1	no	no-risk
279	2018-06-09	U3	U3-2-5	UNPCC	no-risk	no-risk	NA	no-risk	2	97	NA	1	no	no-risk
280	2018-06-09	U3	U3-2-5	UNPCC	no-risk	no-risk	NA	no-risk	2.1	454	NA	1	no	no-risk
281	2018-09-09	U4	U4-1-1	UPCCC	no-risk	no-risk	no-risk	no-risk	2.5	861	0.87	1	yes	no-risk
282	2018-09-09	U4	U4-1-1	UPCCC	no-risk	no-risk	no-risk	no-risk	2.5	515	0.87	1	yes	no-risk
283	2018-09-09	U4	U4-1-1	UPCCC	no-risk	no-risk	no-risk	no-risk	2.6	155	0.87	1	yes	no-risk
284	2018-09-09	U4	U4-1-1	UPCCC	no-risk	no-risk	no-risk	no-risk	2.4	164	0.87	1	yes	no-risk
285	2018-09-09	U4	U4-1-1	UPCCC	no-risk	no-risk	no-risk	no-risk	2.7	164	0.87	1	yes	no-risk
286	2018-09-09	U4	U4-1-1	UPCCC	no-risk	no-risk	no-risk	no-risk	3	1200	0.87	0	yes	no-risk
287	2018-09-09	U4	U4-2-1	UNPCA	no-risk	no-risk	NA	high-risk	2.2	15	NA	1	no	no-risk
288	2018-09-09	U4	U4-2-1	UNPCA	no-risk	no-risk	NA	high-risk	2.4	19	NA	1	no	no-risk
289	2018-09-09	U4	U4-2-1	UNPCA	no-risk	no-risk	NA	high-risk	1.9	1200	NA	0	no	no-risk
290	2018-09-09	U4	U4-2-1	UNPCA	no-risk	no-risk	NA	high-risk	2.4	374	NA	1	no	no-risk
291	2018-09-09	U4	U4-2-1	UNPCA	no-risk	no-risk	NA	high-risk	2.8	1200	NA	0	no	no-risk
292	2018-09-09	U4	U4-2-1	UNPCA	no-risk	no-risk	NA	high-risk	2.5	138	NA	1	no	no-risk
293	2018-09-09	U4	U4-1-1	UNPCC	no-risk	no-risk	NA	no-risk	2.9	1200	NA	0	no	no-risk
294	2018-09-09	U4	U4-1-1	UNPCC	no-risk	no-risk	NA	no-risk	2.2	1200	NA	0	no	no-risk
295	2018-09-09	U4	U4-1-1	UNPCC	no-risk	no-risk	NA	no-risk	2.7	1200	NA	0	no	no-risk
296	2018-09-09	U4	U4-1-1	UNPCC	no-risk	no-risk	NA	no-risk	2.6	361	NA	1	no	no-risk
297	2018-09-09	U4	U4-1-1	UNPCC	no-risk	no-risk	NA	no-risk	2	33	NA	1	no	no-risk
298	2018-09-09	U4	U4-1-1	UNPCC	no-risk	no-risk	NA	no-risk	2.7	1200	NA	0	no	no-risk
299	2018-09-09	U4	U4-1-1	UNPCC	no-risk	no-risk	NA	no-risk	2.3	710	NA	1	no	no-risk
300	2018-09-09	U4	U4-1-1	UNPCC	no-risk	no-risk	NA	no-risk	2.6	814	NA	1	no	no-risk
301	2018-07-10	Y4	Y4-1-1	YNPCA	no-risk	high-risk	NA	high-risk	2.6	799	NA	1	no	NA
302	2018-07-10	Y4	Y4-1-1	YNPCA	no-risk	high-risk	NA	high-risk	2.5	1200	NA	0	no	NA
303	2018-07-10	Y4	Y4-1-1	YNPCA	no-risk	high-risk	NA	high-risk	1.8	1200	NA	0	no	NA
304	2018-07-10	Y4	Y4-1-1	YNPCA	no-risk	high-risk	NA	high-risk	2.7	1048	NA	1	no	NA
305	2018-07-10	Y4	Y4-1-1	YNPCA	no-risk	high-risk	NA	high-risk	2.7	562	NA	1	no	NA
306	2018-07-10	Y4	Y4-1-1	YNPCA	no-risk	high-risk	NA	high-risk	3	1200	NA	0	no	NA
307	2018-07-10	Y4	Y4-1-1	YNPCA	no-risk	high-risk	NA	high-risk	2.3	821	NA	1	no	NA
308	2018-07-10	Y4	Y4-2-1	YNPCA	no-risk	high-risk	NA	high-risk	2.8	1200	NA	0	no	NA
309	2018-07-10	Y4	Y4-2-1	YNPCC	no-risk	high-risk	NA	no-risk	2.6	61	NA	1	no	NA
310	2018-07-10	Y4	Y4-2-1	YNPCC	no-risk	high-risk	NA	no-risk	2.1	195	NA	1	no	NA
311	2018-07-10	Y4	Y4-2-1	YNPCC	no-risk	high-risk	NA	no-risk	2.9	1200	NA	0	no	NA
312	2018-07-10	Y4	Y4-2-1	YNPCC	no-risk	high-risk	NA	no-risk	2.1	875	NA	1	no	NA
313	2018-07-10	Y4	Y4-2-1	YNPCC	no-risk	high-risk	NA	no-risk	3	862	NA	1	no	NA
314	2018-07-10	Y4	Y4-1-1	YNPCC	no-risk	high-risk	NA	no-risk	2.8	1200	NA	0	no	NA
315	2018-07-10	Y4	Y4-2-1	YNPCC	no-risk	high-risk	NA	no-risk	2.7	1200	NA	0	no	NA
316	2018-07-10	Y4	Y4-2-1	YNPCC	no-risk	high-risk	NA	no-risk	2.8	305	NA	1	no	NA
317	2018-11-10	X4	X4-2-1	XNPCA	high-risk	no-risk	NA	high-risk	2.8	611	NA	1	no	NA
318	2018-11-10	X4	X4-2-1	XNPCA	high-risk	no-risk	NA	high-risk	2.7	911	NA	1	no	NA
319	2018-11-10	X4	X4-2-1	XNPCA	high-risk	no-risk	NA	high-risk	3.1	331	NA	1	no	NA
320	2018-11-10	X4	X4-1-1	XNPCC	high-risk	no-risk	NA	no-risk	2.5	242	NA	1	no	NA
321	2018-11-10	X4	X4-1-1	XNPCC	high-risk	no-risk	NA	no-risk	3.2	254	NA	1	no	NA
322	2018-11-10	X4	X4-1-1	XNPCC	high-risk	no-risk	NA	no-risk	2.4	1155	NA	1	no	NA
323	2018-11-10	X4	X4-1-1	XNPCC	high-risk	no-risk	NA	no-risk	2.5	126	NA	1	no	NA
324	2018-11-10	X4	X4-1-1	XNPCC	high-risk	no-risk	NA	no-risk	2.3	690	NA	1	no	NA
325	2018-11-10	X4	X4-1-1	XNPCC	high-risk	no-risk	NA	no-risk	2.5	1200	NA	0	no	NA
326	2018-11-10	X4	X4-1-1	XNPCC	high-risk	no-risk	NA	no-risk	2.7	1200	NA	0	no	NA
327	2018-11-10	X4	X4-1-1	XNPCC	high-risk	no-risk	NA	no-risk	2.4	1200	NA	0	no	NA
328	13/10/2018	Y5	Y5-2-1	YNPCA	no-risk	high-risk	NA	high-risk	2.6	970	NA	1	no	NA
329	13/10/2018	Y5	Y5-2-1	YNPCA	no-risk	high-risk	NA	high-risk	2.5	1200	NA	0	no	NA
330	13/10/2018	Y5	Y5-2-1	YNPCA	no-risk	high-risk	NA	high-risk	2.5	1200	NA	0	no	NA
331	13/10/2018	Y5	Y5-2-1	YNPCA	no-risk	high-risk	NA	high-risk	2.6	1147	NA	1	no	NA
332	13/10/2018	Y5	Y5-2-1	YNPCA	no-risk	high-risk	NA	high-risk	2.2	8	NA	1	no	NA
333	13/10/2018	Y5	Y5-2-1	YNPCA	no-risk	high-risk	NA	high-risk	2	285	NA	1	no	NA
334	13/10/2018	Y5	Y5-2-1	YNPCA	no-risk	high-risk	NA	high-risk	2.5	184	NA	1	no	NA
335	13/10/2018	Y5	Y5-2-1	YNPCA	no-risk	high-risk	NA	high-risk	2.2	487	NA	1	no	NA
336	13/10/2018	Y5	Y5-1-1	YNPCC	no-risk	high-risk	NA	no-risk	2.3	1200	NA	0	no	NA
337	13/10/2018	Y5	Y5-1-1	YNPCC	no-risk	high-risk	NA	no-risk	2.1	1200	NA	0	no	NA
338	13/10/2018	Y5	Y5-1-1	YNPCC	no-risk	high-risk	NA	no-risk	2.2	108	NA	1	no	NA
339	13/10/2018	Y5	Y5-1-1	YNPCC	no-risk	high-risk	NA	no-risk	2.8	226	NA	1	no	NA
340	13/10/2018	Y5	Y5-1-1	YNPCC	no-risk	high-risk	NA	no-risk	2.4	57	NA	1	no	NA
341	13/10/2018	Y5	Y5-1-1	YNPCC	no-risk	high-risk	NA	no-risk	2.2	20	NA	1	no	NA
342	13/10/2018	Y5	Y5-1-1	YNPCC	no-risk	high-risk	NA	no-risk	2.2	1200	NA	0	no	NA
343	13/10/2018	Y5	Y5-1-1	YNPCC	no-risk	high-risk	NA	no-risk	2.5	1021	NA	1	no	NA
344	20/10/2018	U5	U5-1-1	UPCCC	no-risk	no-risk	no-risk	no-risk	2.6	1200	0.532	0	yes	no-risk
345	20/10/2018	U5	U5-2-1	UPCCC	no-risk	no-risk	no-risk	no-risk	2.4	1200	0.532	0	yes	no-risk
346	20/10/2018	U5	U5-1-1	UPCCC	no-risk	no-risk	no-risk	no-risk	2.6	1200	0.532	0	yes	no-risk
347	20/10/2018	U5	U5-2-1	UPCCC	no-risk	no-risk	no-risk	no-risk	2.4	1200	0.532	0	yes	no-risk
348	20/10/2018	U5	U5-1-1	UPCCC	no-risk	no-risk	no-risk	no-risk	2.5	821	0.532	1	yes	no-risk
349	20/10/2018	U5	U5-1-1	UPCCC	no-risk	no-risk	no-risk	no-risk	2.1	84	0.532	1	yes	no-risk
350	20/10/2018	U5	U5-1-1	UPCCC	no-risk	no-risk	no-risk	no-risk	2.4	1200	0.532	0	yes	no-risk
351	20/10/2018	U5	U5-1-1	UPCCC	no-risk	no-risk	no-risk	no-risk	2.4	1200	0.532	0	yes	no-risk
352	20/10/2018	U5	U5-1-1	UNPCA	no-risk	no-risk	NA	high-risk	2.5	1200	NA	0	no	no-risk
353	20/10/2018	U5	U5-1-1	UNPCA	no-risk	no-risk	NA	high-risk	2.1	759	NA	1	no	no-risk
354	20/10/2018	U5	U5-1-1	UNPCA	no-risk	no-risk	NA	high-risk	2.5	797	NA	1	no	no-risk
355	20/10/2018	U5	U5-1-1	UNPCA	no-risk	no-risk	NA	high-risk	2.2	1200	NA	0	no	no-risk
356	20/10/2018	U5	U5-1-1	UNPCA	no-risk	no-risk	NA	high-risk	2.6	1200	NA	0	no	no-risk
357	20/10/2018	U5	U5-1-1	UNPCA	no-risk	no-risk	NA	high-risk	2.1	1200	NA	0	no	no-risk
358	20/10/2018	U5	U5-2-1	UNPCC	no-risk	no-risk	NA	no-risk	3	1200	NA	0	no	no-risk
359	20/10/2018	U5	U5-2-1	UNPCC	no-risk	no-risk	NA	no-risk	2.7	1200	NA	0	no	no-risk
360	20/10/2018	U5	U5-2-1	UNPCC	no-risk	no-risk	NA	no-risk	2.4	0	NA	1	no	no-risk
361	20/10/2018	U5	U5-1-1	UNPCC	no-risk	no-risk	NA	no-risk	2.4	1200	NA	0	no	no-risk
362	20/10/2018	U5	U5-2-1	UNPCC	no-risk	no-risk	NA	no-risk	2.6	281	NA	1	no	no-risk
363	20/10/2018	U5	U5-2-1	UNPCC	no-risk	no-risk	NA	no-risk	2.3	1200	NA	0	no	no-risk
364	20/10/2018	U5	U5-1-1	UNPCC	no-risk	no-risk	NA	no-risk	2.4	1200	NA	0	no	no-risk
365	20/10/2018	U5	U5-2-1	UNPCC	no-risk	no-risk	NA	no-risk	2.6	262	NA	1	no	no-risk
366	21/10/2018	W5	W5-2-2	WPCAC	high-risk	high-risk	high-risk	no-risk	2.8	59	0.831	1	yes	high-risk
367	21/10/2018	W5	W5-2-2	WPCAC	high-risk	high-risk	high-risk	no-risk	2.1	150	0.831	1	yes	high-risk
368	21/10/2018	W5	W5-2-2	WPCAC	high-risk	high-risk	high-risk	no-risk	2	199	0.831	1	yes	high-risk
369	21/10/2018	W5	W5-2-2	WPCAC	high-risk	high-risk	high-risk	no-risk	2.4	307	0.831	1	yes	high-risk
370	21/10/2018	W5	W5-2-2	WPCAC	high-risk	high-risk	high-risk	no-risk	2.4	518	0.831	1	yes	high-risk
371	21/10/2018	W5	W5-2-2	WPCAC	high-risk	high-risk	high-risk	no-risk	2.5	823	0.831	1	yes	high-risk
372	21/10/2018	W5	W5-2-2	WPCAC	high-risk	high-risk	high-risk	no-risk	2.3	105	0.831	1	yes	high-risk
373	21/10/2018	W5	W5-2-2	WPCAC	high-risk	high-risk	high-risk	no-risk	2.2	3	0.831	1	yes	high-risk
374	21/10/2018	W5	W5-2-2	WNPCA	high-risk	high-risk	NA	high-risk	2.6	47	NA	1	no	high-risk
375	21/10/2018	W5	W5-2-2	WNPCA	high-risk	high-risk	NA	high-risk	2.5	82	NA	1	no	high-risk
376	21/10/2018	W5	W5-2-2	WNPCA	high-risk	high-risk	NA	high-risk	2.8	624	NA	1	no	high-risk
377	21/10/2018	W5	W5-2-2	WNPCA	high-risk	high-risk	NA	high-risk	2.7	655	NA	1	no	high-risk
378	21/10/2018	W5	W5-2-2	WNPCA	high-risk	high-risk	NA	high-risk	2.1	385	NA	1	no	high-risk
379	21/10/2018	W5	W5-2-2	WNPCA	high-risk	high-risk	NA	high-risk	2.5	754	NA	1	no	high-risk
380	21/10/2018	W5	W5-2-2	WNPCA	high-risk	high-risk	NA	high-risk	2.1	189	NA	1	no	high-risk
381	21/10/2018	W5	W5-1-2	WNPCC	high-risk	high-risk	NA	no-risk	2.8	10	NA	1	no	high-risk
382	21/10/2018	W5	W5-1-2	WNPCC	high-risk	high-risk	NA	no-risk	3	197	NA	1	no	high-risk
383	21/10/2018	W5	W5-1-2	WNPCC	high-risk	high-risk	NA	no-risk	2.6	436	NA	1	no	high-risk
384	21/10/2018	W5	W5-1-2	WNPCC	high-risk	high-risk	NA	no-risk	2.2	763	NA	1	no	high-risk
385	21/10/2018	W5	W5-1-2	WNPCC	high-risk	high-risk	NA	no-risk	2.7	117	NA	1	no	high-risk
386	21/10/2018	W5	W5-1-2	WNPCC	high-risk	high-risk	NA	no-risk	2.3	235	NA	1	no	high-risk
387	21/10/2018	W5	W5-1-2	WNPCC	high-risk	high-risk	NA	no-risk	2.7	1200	NA	0	no	high-risk
388	26/10/2018	W5	W5-2-4	WPCCC	high-risk	high-risk	no-risk	no-risk	2.6	340	0.85	1	yes	high-risk
389	26/10/2018	W5	W5-2-4	WPCCC	high-risk	high-risk	no-risk	no-risk	2.5	97	0.85	1	yes	high-risk
390	26/10/2018	W5	W5-2-4	WPCCC	high-risk	high-risk	no-risk	no-risk	2.5	294	0.85	1	yes	high-risk
391	26/10/2018	W5	W5-2-4	WPCCC	high-risk	high-risk	no-risk	no-risk	2.4	164	0.85	1	yes	high-risk
392	26/10/2018	W5	W5-2-4	WPCCC	high-risk	high-risk	no-risk	no-risk	2.5	315	0.85	1	yes	high-risk
393	26/10/2018	W5	W5-2-4	WPCCC	high-risk	high-risk	no-risk	no-risk	2.5	1200	0.85	0	yes	high-risk
394	26/10/2018	W5	W5-2-4	WPCCC	high-risk	high-risk	no-risk	no-risk	2.5	1200	0.85	0	yes	high-risk
395	26/10/2018	U5	U5-2-3	UPCAC	no-risk	no-risk	high-risk	no-risk	2.4	893	0.793	1	yes	no-risk
396	26/10/2018	U5	U5-2-3	UPCAC	no-risk	no-risk	high-risk	no-risk	2.5	1200	0.793	0	yes	no-risk
397	26/10/2018	U5	U5-2-3	UPCAC	no-risk	no-risk	high-risk	no-risk	2.6	951	0.793	1	yes	no-risk
398	26/10/2018	U5	U5-2-3	UPCAC	no-risk	no-risk	high-risk	no-risk	2.5	0	0.793	1	yes	no-risk
399	26/10/2018	U5	U5-2-3	UPCAC	no-risk	no-risk	high-risk	no-risk	2	890	0.793	1	yes	no-risk
400	26/10/2018	U5	U5-2-3	UPCAC	no-risk	no-risk	high-risk	no-risk	2.5	1089	0.793	1	yes	no-risk
401	26/10/2018	U5	U5-2-3	UPCAC	no-risk	no-risk	high-risk	no-risk	2.6	98	0.793	1	yes	no-risk
402	26/10/2018	U5	U5-2-3	UPCAC	no-risk	no-risk	high-risk	no-risk	2.6	1200	0.793	0	yes	no-risk
403	26/10/2018	U5	U5-2-3	UNPCC	no-risk	no-risk	NA	no-risk	2.3	739	NA	1	no	no-risk
404	26/10/2018	U5	U5-2-3	UNPCC	no-risk	no-risk	NA	no-risk	2.6	1200	NA	0	no	no-risk
405	26/10/2018	U5	U5-2-3	UNPCC	no-risk	no-risk	NA	no-risk	2.8	1200	NA	0	no	no-risk
406	26/10/2018	U5	U5-2-3	UNPCC	no-risk	no-risk	NA	no-risk	2.5	1200	NA	0	no	no-risk
407	26/10/2018	U5	U5-2-3	UNPCC	no-risk	no-risk	NA	no-risk	2.3	598	NA	1	no	no-risk
408	26/10/2018	U5	U5-2-3	UNPCC	no-risk	no-risk	NA	no-risk	2.2	109	NA	1	no	no-risk
409	26/10/2018	U5	U5-2-3	UNPCC	no-risk	no-risk	NA	no-risk	2.4	1200	NA	0	no	no-risk
410	26/10/2018	W5	W5-1-4	WNPCC	high-risk	high-risk	NA	no-risk	2.1	26	NA	1	no	high-risk
411	26/10/2018	W5	W5-1-4	WNPCC	high-risk	high-risk	NA	no-risk	2.3	603	NA	1	no	high-risk
412	26/10/2018	W5	W5-1-4	WNPCC	high-risk	high-risk	NA	no-risk	2.1	1200	NA	0	no	high-risk
413	26/10/2018	W5	W5-1-4	WNPCC	high-risk	high-risk	NA	no-risk	2.6	39	NA	1	no	high-risk
414	26/10/2018	W5	W5-1-4	WNPCC	high-risk	high-risk	NA	no-risk	2.4	48	NA	1	no	high-risk
415	26/10/2018	W5	W5-1-4	WNPCC	high-risk	high-risk	NA	no-risk	2.4	1200	NA	0	no	high-risk
416	26/10/2018	W5	W5-1-4	WNPCC	high-risk	high-risk	NA	no-risk	2.2	83	NA	1	no	high-risk
417	27/10/2018	U6	U6-1-1	UPCCC	no-risk	no-risk	no-risk	no-risk	2.7	762	0.911	1	yes	no-risk
418	27/10/2018	U6	U6-1-1	UPCCC	no-risk	no-risk	no-risk	no-risk	2.4	1200	0.911	0	yes	no-risk
419	27/10/2018	U6	U6-1-1	UPCCC	no-risk	no-risk	no-risk	no-risk	2.5	1200	0.911	0	yes	no-risk
420	27/10/2018	U6	U6-1-1	UPCCC	no-risk	no-risk	no-risk	no-risk	2.6	1200	0.911	0	yes	no-risk
421	27/10/2018	U6	U6-1-1	UPCCC	no-risk	no-risk	no-risk	no-risk	2.4	1200	0.911	0	yes	no-risk
422	27/10/2018	U6	U6-1-1	UPCCC	no-risk	no-risk	no-risk	no-risk	2.3	1200	0.911	0	yes	no-risk
423	27/10/2018	U6	U6-1-1	UPCCC	no-risk	no-risk	no-risk	no-risk	2.4	580	0.911	1	yes	no-risk
424	27/10/2018	U6	U6-1-1	UPCCC	no-risk	no-risk	no-risk	no-risk	2.5	5	0.911	1	yes	no-risk
425	27/10/2018	U6	U6-1-1	UNPCA	no-risk	no-risk	NA	high-risk	2.5	9	NA	1	no	no-risk
426	27/10/2018	U6	U6-1-1	UNPCA	no-risk	no-risk	NA	high-risk	2	228	NA	1	no	no-risk
427	27/10/2018	U6	U6-1-1	UNPCA	no-risk	no-risk	NA	high-risk	2.5	1200	NA	0	no	no-risk
428	27/10/2018	U6	U6-1-1	UNPCA	no-risk	no-risk	NA	high-risk	2.6	6	NA	1	no	no-risk
429	27/10/2018	U6	U6-1-1	UNPCA	no-risk	no-risk	NA	high-risk	2.7	1200	NA	0	no	no-risk
430	27/10/2018	U6	U6-1-1	UNPCA	no-risk	no-risk	NA	high-risk	2.1	173	NA	1	no	no-risk
431	27/10/2018	U6	U6-1-1	UNPCA	no-risk	no-risk	NA	high-risk	2.8	96	NA	1	no	no-risk
432	27/10/2018	U6	U6-1-1	UNPCA	no-risk	no-risk	NA	high-risk	2.7	1200	NA	0	no	no-risk
433	27/10/2018	U6	U6-1-1	UNPCC	no-risk	no-risk	NA	no-risk	2.2	1200	NA	0	no	no-risk
434	27/10/2018	U6	U6-1-1	UNPCC	no-risk	no-risk	NA	no-risk	2.3	130	NA	1	no	no-risk
435	27/10/2018	U6	U6-1-1	UNPCC	no-risk	no-risk	NA	no-risk	2.3	1200	NA	0	no	no-risk
436	27/10/2018	U6	U6-1-1	UNPCC	no-risk	no-risk	NA	no-risk	3	1200	NA	0	no	no-risk
437	27/10/2018	U6	U6-1-1	UNPCC	no-risk	no-risk	NA	no-risk	2.6	1200	NA	0	no	no-risk
438	27/10/2018	U6	U6-1-1	UNPCC	no-risk	no-risk	NA	no-risk	2.3	1200	NA	0	no	no-risk
439	27/10/2018	U6	U6-1-1	UNPCC	no-risk	no-risk	NA	no-risk	2.6	1200	NA	0	no	no-risk
440	27/10/2018	U6	U6-1-1	UNPCC	no-risk	no-risk	NA	no-risk	2.4	1200	NA	0	no	no-risk
441	2018-02-11	U6	U6-1-3	UPCAC	no-risk	no-risk	high-risk	no-risk	2.9	234	0.818	1	yes	no-risk
442	2018-02-11	U6	U6-1-3	UPCAC	no-risk	no-risk	high-risk	no-risk	2.5	1071	0.818	1	yes	no-risk
443	2018-02-11	U6	U6-1-3	UPCAC	no-risk	no-risk	high-risk	no-risk	2.9	686	0.818	1	yes	no-risk
444	2018-02-11	U6	U6-1-3	UPCAC	no-risk	no-risk	high-risk	no-risk	2.4	421	0.818	1	yes	no-risk
445	2018-02-11	U6	U6-1-3	UPCAC	no-risk	no-risk	high-risk	no-risk	2.4	10	0.818	1	yes	no-risk
446	2018-02-11	U6	U6-1-3	UPCAC	no-risk	no-risk	high-risk	no-risk	2.3	1200	0.818	0	yes	no-risk
447	2018-02-11	U6	U6-1-3	UPCAC	no-risk	no-risk	high-risk	no-risk	2	1200	0.818	0	yes	no-risk
448	2018-02-11	U6	U6-1-3	UPCAC	no-risk	no-risk	high-risk	no-risk	2.4	1200	0.818	0	yes	no-risk
449	2018-02-11	U6	U6-1-3	UNPCC	no-risk	no-risk	NA	no-risk	2.1	201	NA	1	no	no-risk
450	2018-02-11	U6	U6-1-3	UNPCC	no-risk	no-risk	NA	no-risk	2.3	1200	NA	0	no	no-risk
451	2018-02-11	U6	U6-1-3	UNPCC	no-risk	no-risk	NA	no-risk	2.3	1200	NA	0	no	no-risk
452	2018-02-11	U6	U6-1-3	UNPCC	no-risk	no-risk	NA	no-risk	2.5	1200	NA	0	no	no-risk
453	2018-02-11	U6	U6-1-3	UNPCC	no-risk	no-risk	NA	no-risk	2.5	1111	NA	1	no	no-risk
454	2018-02-11	U6	U6-1-3	UNPCC	no-risk	no-risk	NA	no-risk	2.3	1200	NA	0	no	no-risk
455	2018-02-11	U6	U6-1-3	UNPCC	no-risk	no-risk	NA	no-risk	2.3	15	NA	1	no	no-risk
456	2018-02-11	U6	U6-1-3	UNPCC	no-risk	no-risk	NA	no-risk	2.5	1200	NA	0	no	no-risk
457	2018-05-11	X6	X6-1-1	XNPCA	high-risk	no-risk	NA	high-risk	2.6	1200	NA	0	no	NA
458	2018-05-11	X6	X6-1-1	XNPCA	high-risk	no-risk	NA	high-risk	2.4	1200	NA	0	no	NA
459	2018-05-11	X6	X6-1-1	XNPCA	high-risk	no-risk	NA	high-risk	2.5	1200	NA	0	no	NA
460	2018-05-11	X6	X6-1-1	XNPCA	high-risk	no-risk	NA	high-risk	2.6	1200	NA	0	no	NA
461	2018-05-11	X6	X6-1-1	XNPCA	high-risk	no-risk	NA	high-risk	2.4	639	NA	1	no	NA
462	2018-05-11	X6	X6-1-1	XNPCA	high-risk	no-risk	NA	high-risk	2.2	1200	NA	0	no	NA
463	2018-05-11	X6	X6-1-1	XNPCA	high-risk	no-risk	NA	high-risk	2.2	212	NA	1	no	NA
464	2018-05-11	X6	X6-1-1	XNPCA	high-risk	no-risk	NA	high-risk	2.5	160	NA	1	no	NA
465	2018-05-11	X6	X6-1-1	XNPCC	high-risk	no-risk	NA	no-risk	2	1111	NA	1	no	NA
466	2018-05-11	X6	X6-1-1	XNPCC	high-risk	no-risk	NA	no-risk	2.3	374	NA	1	no	NA
467	2018-05-11	X6	X6-1-1	XNPCC	high-risk	no-risk	NA	no-risk	2.3	1200	NA	0	no	NA
468	2018-05-11	X6	X6-1-1	XNPCC	high-risk	no-risk	NA	no-risk	2.7	350	NA	1	no	NA
469	2018-05-11	X6	X6-1-1	XNPCC	high-risk	no-risk	NA	no-risk	2.5	1200	NA	0	no	NA
470	2018-05-11	X6	X6-1-1	XNPCC	high-risk	no-risk	NA	no-risk	2.1	1200	NA	0	no	NA
471	2018-05-11	X6	X6-1-1	XNPCC	high-risk	no-risk	NA	no-risk	2.9	1200	NA	0	no	NA
472	2018-05-11	Y6	Y6-1-1	YNPCA	no-risk	high-risk	NA	high-risk	2.4	329	NA	1	no	NA
473	2018-05-11	Y6	Y6-1-1	YNPCA	no-risk	high-risk	NA	high-risk	2.2	210	NA	1	no	NA
474	2018-05-11	Y6	Y6-1-1	YNPCA	no-risk	high-risk	NA	high-risk	2.6	1200	NA	0	no	NA
475	2018-05-11	Y6	Y6-1-1	YNPCA	no-risk	high-risk	NA	high-risk	2.4	306	NA	1	no	NA
476	2018-05-11	Y6	Y6-1-1	YNPCA	no-risk	high-risk	NA	high-risk	2.8	1006	NA	1	no	NA
477	2018-05-11	Y6	Y6-1-1	YNPCA	no-risk	high-risk	NA	high-risk	2.5	172	NA	1	no	NA
478	2018-05-11	Y6	Y6-1-1	YNPCC	no-risk	high-risk	NA	no-risk	2.8	1200	NA	0	no	NA
479	2018-05-11	Y6	Y6-1-1	YNPCC	no-risk	high-risk	NA	no-risk	2.5	1200	NA	0	no	NA
480	2018-05-11	Y6	Y6-1-1	YNPCC	no-risk	high-risk	NA	no-risk	2.3	304	NA	1	no	NA
481	2018-05-11	Y6	Y6-1-1	YNPCC	no-risk	high-risk	NA	no-risk	1.9	32	NA	1	no	NA
482	2018-05-11	Y6	Y6-1-1	YNPCC	no-risk	high-risk	NA	no-risk	2.1	25	NA	1	no	NA
483	2018-05-11	Y6	Y6-1-1	YNPCC	no-risk	high-risk	NA	no-risk	2.4	1200	NA	0	no	NA
484	2018-05-11	Y6	Y6-1-1	YNPCC	no-risk	high-risk	NA	no-risk	2.4	89	NA	1	no	NA
485	2018-05-11	Y6	Y6-1-1	YNPCC	no-risk	high-risk	NA	no-risk	2.5	1200	NA	0	no	NA
486	2018-09-11	X7	X7-1-2	XNPCA	high-risk	no-risk	NA	high-risk	2.2	130	NA	1	no	NA
487	2018-09-11	X7	X7-1-2	XNPCA	high-risk	no-risk	NA	high-risk	2.5	225	NA	1	no	NA
488	2018-09-11	X7	X7-1-2	XNPCA	high-risk	no-risk	NA	high-risk	2.4	1200	NA	0	no	NA
489	2018-09-11	X7	X7-1-2	XNPCA	high-risk	no-risk	NA	high-risk	2.4	361	NA	1	no	NA
490	2018-09-11	X7	X7-1-2	XNPCA	high-risk	no-risk	NA	high-risk	2.2	277	NA	1	no	NA
491	2018-09-11	X7	X7-1-2	XNPCA	high-risk	no-risk	NA	high-risk	2.3	1200	NA	0	no	NA
492	2018-09-11	X7	X7-1-2	XNPCA	high-risk	no-risk	NA	high-risk	2.3	167	NA	1	no	NA
493	2018-09-11	X7	X7-1-2	XNPCA	high-risk	no-risk	NA	high-risk	2.2	218	NA	1	no	NA
494	2018-09-11	X7	X7-1-2	XNPCC	high-risk	no-risk	NA	no-risk	2.1	55	NA	1	no	NA
495	2018-09-11	X7	X7-1-2	XNPCC	high-risk	no-risk	NA	no-risk	2.5	63	NA	1	no	NA
496	2018-09-11	X7	X7-1-2	XNPCC	high-risk	no-risk	NA	no-risk	2	158	NA	1	no	NA
497	2018-09-11	X7	X7-1-2	XNPCC	high-risk	no-risk	NA	no-risk	2.4	24	NA	1	no	NA
498	2018-09-11	X7	X7-1-2	XNPCC	high-risk	no-risk	NA	no-risk	2.3	54	NA	1	no	NA
499	2018-09-11	X7	X7-1-2	XNPCC	high-risk	no-risk	NA	no-risk	2.2	215	NA	1	no	NA
500	2018-09-11	X7	X7-1-2	XNPCC	high-risk	no-risk	NA	no-risk	2.4	268	NA	1	no	NA
501	2018-09-11	X7	X7-1-2	XNPCC	high-risk	no-risk	NA	no-risk	2.4	404	NA	1	no	NA
502	2018-12-11	W6	W6-1-3	WPCAC	high-risk	high-risk	high-risk	no-risk	1.9	586	0.967	1	yes	high-risk
503	2018-12-11	W6	W6-1-3	WPCAC	high-risk	high-risk	high-risk	no-risk	1.9	1200	0.967	0	yes	high-risk
504	2018-12-11	W6	W6-1-3	WPCAC	high-risk	high-risk	high-risk	no-risk	2.7	509	0.967	1	yes	high-risk
505	2018-12-11	W6	W6-1-3	WPCAC	high-risk	high-risk	high-risk	no-risk	2.6	175	0.967	1	yes	high-risk
506	2018-12-11	W6	W6-1-3	WPCAC	high-risk	high-risk	high-risk	no-risk	1.8	1200	0.967	0	yes	high-risk
507	2018-12-11	W6	W6-1-3	WPCAC	high-risk	high-risk	high-risk	no-risk	2.1	730	0.967	1	yes	high-risk
508	2018-12-11	W6	W6-1-3	WPCAC	high-risk	high-risk	high-risk	no-risk	2	471	0.967	1	yes	high-risk
509	2018-12-11	W6	W6-1-3	WPCAC	high-risk	high-risk	high-risk	no-risk	2.5	51	0.967	1	yes	high-risk
510	2018-12-11	W6	W6-1-3	WNPCA	high-risk	high-risk	NA	high-risk	2.2	529	NA	1	no	high-risk
511	2018-12-11	W6	W6-1-3	WNPCA	high-risk	high-risk	NA	high-risk	2	572	NA	1	no	high-risk
512	2018-12-11	W6	W6-1-3	WNPCA	high-risk	high-risk	NA	high-risk	2.7	1200	NA	0	no	high-risk
513	2018-12-11	W6	W6-1-3	WNPCA	high-risk	high-risk	NA	high-risk	2.4	335	NA	1	no	high-risk
514	2018-12-11	W6	W6-1-3	WNPCA	high-risk	high-risk	NA	high-risk	2	1200	NA	0	no	high-risk
515	2018-12-11	W6	W6-1-3	WNPCA	high-risk	high-risk	NA	high-risk	2.4	658	NA	1	no	high-risk
516	2018-12-11	W6	W6-1-3	WNPCA	high-risk	high-risk	NA	high-risk	2.5	656	NA	1	no	high-risk
517	2018-12-11	W6	W6-1-3	WNPCC	high-risk	high-risk	NA	no-risk	2.3	84	NA	1	no	high-risk
518	2018-12-11	W6	W6-1-3	WNPCC	high-risk	high-risk	NA	no-risk	2.2	377	NA	1	no	high-risk
519	2018-12-11	W6	W6-1-3	WNPCC	high-risk	high-risk	NA	no-risk	2.6	252	NA	1	no	high-risk
520	2018-12-11	W6	W6-1-3	WNPCC	high-risk	high-risk	NA	no-risk	2.1	748	NA	1	no	high-risk
521	2018-12-11	W6	W6-1-3	WNPCC	high-risk	high-risk	NA	no-risk	2.5	1066	NA	1	no	high-risk
522	2018-12-11	W6	W6-1-3	WNPCC	high-risk	high-risk	NA	no-risk	2.1	28	NA	1	no	high-risk
523	2018-12-11	W6	W6-1-3	WNPCC	high-risk	high-risk	NA	no-risk	2.1	583	NA	1	no	high-risk
524	2018-12-11	W6	W6-1-3	WNPCC	high-risk	high-risk	NA	no-risk	2.1	1200	NA	0	no	high-risk
525	14/11/2018	U7	U7-2-1	UNPCA	no-risk	no-risk	NA	high-risk	2.7	1200	NA	0	no	no-risk
526	14/11/2018	U7	U7-1-1	UNPCA	no-risk	no-risk	NA	high-risk	2.4	1200	NA	0	no	no-risk
527	14/11/2018	U7	U7-1-1	UNPCA	no-risk	no-risk	NA	high-risk	2.2	1200	NA	0	no	no-risk
528	14/11/2018	U7	U7-1-1	UNPCA	no-risk	no-risk	NA	high-risk	1.8	769	NA	1	no	no-risk
529	14/11/2018	U7	U7-1-1	UNPCA	no-risk	no-risk	NA	high-risk	2.2	307	NA	1	no	no-risk
530	14/11/2018	U7	U7-1-1	UNPCA	no-risk	no-risk	NA	high-risk	1.8	711	NA	1	no	no-risk
531	14/11/2018	U7	U7-1-1	UNPCA	no-risk	no-risk	NA	high-risk	2.5	1200	NA	0	no	no-risk
532	14/11/2018	U7	U7-1-1	UNPCA	no-risk	no-risk	NA	high-risk	2.4	1200	NA	0	no	no-risk
533	14/11/2018	U7	U7-2-1	UNPCC	no-risk	no-risk	NA	no-risk	2.6	1200	NA	0	no	no-risk
534	14/11/2018	U7	U7-2-1	UNPCC	no-risk	no-risk	NA	no-risk	2.5	234	NA	1	no	no-risk
535	14/11/2018	U7	U7-2-1	UNPCC	no-risk	no-risk	NA	no-risk	2.6	1200	NA	0	no	no-risk
536	14/11/2018	U7	U7-2-1	UNPCC	no-risk	no-risk	NA	no-risk	2.3	1200	NA	0	no	no-risk
537	14/11/2018	U7	U7-2-1	UNPCC	no-risk	no-risk	NA	no-risk	2.5	362	NA	1	no	no-risk
538	14/11/2018	U7	U7-2-1	UNPCC	no-risk	no-risk	NA	no-risk	2.5	899	NA	1	no	no-risk
539	14/11/2018	U7	U7-1-1	UNPCC	no-risk	no-risk	NA	no-risk	2.7	1200	NA	0	no	no-risk
540	16/11/2018	W7	W7-2-1	WPCAC	high-risk	high-risk	high-risk	no-risk	1.5	1200	0.843	0	yes	high-risk
541	16/11/2018	W7	W7-2-1	WPCAC	high-risk	high-risk	high-risk	no-risk	2.4	1144	0.843	1	yes	high-risk
542	16/11/2018	W7	W7-2-1	WPCAC	high-risk	high-risk	high-risk	no-risk	2	207	0.843	1	yes	high-risk
543	16/11/2018	W7	W7-2-1	WPCAC	high-risk	high-risk	high-risk	no-risk	2.2	1200	0.843	0	yes	high-risk
544	16/11/2018	W7	W7-2-1	WPCAC	high-risk	high-risk	high-risk	no-risk	2.1	1200	0.843	0	yes	high-risk
545	16/11/2018	W7	W7-2-1	WPCAC	high-risk	high-risk	high-risk	no-risk	2.3	1200	0.843	0	yes	high-risk
546	16/11/2018	W7	W7-2-1	WPCAC	high-risk	high-risk	high-risk	no-risk	2.3	125	0.843	1	yes	high-risk
547	16/11/2018	W7	W7-2-1	WPCAC	high-risk	high-risk	high-risk	no-risk	2.3	1200	0.843	0	yes	high-risk
548	16/11/2018	W7	W7-1-1	WNPCA	high-risk	high-risk	NA	high-risk	2.6	1200	NA	0	no	high-risk
549	16/11/2018	W7	W7-1-1	WNPCA	high-risk	high-risk	NA	high-risk	2.4	931	NA	1	no	high-risk
550	16/11/2018	W7	W7-1-1	WNPCA	high-risk	high-risk	NA	high-risk	1.9	1200	NA	0	no	high-risk
551	16/11/2018	W7	W7-1-1	WNPCA	high-risk	high-risk	NA	high-risk	2.4	487	NA	1	no	high-risk
552	16/11/2018	W7	W7-1-1	WNPCA	high-risk	high-risk	NA	high-risk	1.5	367	NA	1	no	high-risk
553	16/11/2018	W7	W7-1-1	WNPCA	high-risk	high-risk	NA	high-risk	2.1	503	NA	1	no	high-risk
554	16/11/2018	W7	W7-1-1	WNPCA	high-risk	high-risk	NA	high-risk	2.6	390	NA	1	no	high-risk
555	16/11/2018	W7	W7-1-1	WNPCC	high-risk	high-risk	NA	no-risk	1.8	47	NA	1	no	high-risk
556	16/11/2018	W7	W7-2-1	WNPCC	high-risk	high-risk	NA	no-risk	2	699	NA	1	no	high-risk
557	16/11/2018	W7	W7-2-1	WNPCC	high-risk	high-risk	NA	no-risk	1.85	571	NA	1	no	high-risk
558	16/11/2018	W7	W7-2-1	WNPCC	high-risk	high-risk	NA	no-risk	2.1	1199	NA	1	no	high-risk
559	16/11/2018	W7	W7-2-1	WNPCC	high-risk	high-risk	NA	no-risk	1.9	275	NA	1	no	high-risk
560	16/11/2018	W7	W7-2-1	WNPCC	high-risk	high-risk	NA	no-risk	1.8	380	NA	1	no	high-risk
561	16/11/2018	W7	W7-2-1	WNPCC	high-risk	high-risk	NA	no-risk	2	566	NA	1	no	high-risk
562	16/11/2018	W7	W7-2-1	WNPCC	high-risk	high-risk	NA	no-risk	2.1	351	NA	1	no	high-risk
563	18/11/2018	W6	W6-1-5	WPCCC	high-risk	high-risk	no-risk	no-risk	1.1	100	0.471	1	yes	high-risk
564	18/11/2018	W6	W6-1-5	WPCCC	high-risk	high-risk	no-risk	no-risk	2	331	0.471	1	yes	high-risk
565	18/11/2018	W6	W6-1-5	WPCCC	high-risk	high-risk	no-risk	no-risk	2.2	934	0.471	1	yes	high-risk
566	18/11/2018	W6	W6-1-5	WPCCC	high-risk	high-risk	no-risk	no-risk	2.3	1200	0.471	0	yes	high-risk
567	18/11/2018	W6	W6-1-5	WPCCC	high-risk	high-risk	no-risk	no-risk	2	1200	0.471	0	yes	high-risk
568	18/11/2018	W6	W6-1-5	WPCCC	high-risk	high-risk	no-risk	no-risk	2.6	647	0.471	1	yes	high-risk
569	18/11/2018	W6	W6-1-5	WPCCC	high-risk	high-risk	no-risk	no-risk	2.1	1200	0.471	0	yes	high-risk
570	18/11/2018	W6	W6-1-5	WPCCC	high-risk	high-risk	no-risk	no-risk	2.1	1200	0.471	0	yes	high-risk
571	18/11/2018	W6	W6-1-5	WNPCC	high-risk	high-risk	NA	no-risk	2.4	322	NA	1	no	high-risk
572	18/11/2018	W6	W6-1-5	WNPCC	high-risk	high-risk	NA	no-risk	2.2	58	NA	1	no	high-risk
573	18/11/2018	W6	W6-1-5	WNPCC	high-risk	high-risk	NA	no-risk	1.5	65	NA	1	no	high-risk
574	18/11/2018	W6	W6-1-5	WNPCC	high-risk	high-risk	NA	no-risk	2.25	396	NA	1	no	high-risk
575	18/11/2018	W6	W6-1-5	WNPCC	high-risk	high-risk	NA	no-risk	2	650	NA	1	no	high-risk
576	18/11/2018	W6	W6-1-5	WNPCC	high-risk	high-risk	NA	no-risk	2.2	5	NA	1	no	high-risk
577	18/11/2018	W6	W6-1-5	WNPCC	high-risk	high-risk	NA	no-risk	2.3	103	NA	1	no	high-risk
578	20/11/2018	U7	U7-1-3	UPCCC	no-risk	no-risk	no-risk	no-risk	2.4	993	0.929	1	yes	no-risk
579	20/11/2018	U7	U7-1-3	UPCCC	no-risk	no-risk	no-risk	no-risk	2.5	3	0.929	1	yes	no-risk
580	20/11/2018	U7	U7-1-3	UPCCC	no-risk	no-risk	no-risk	no-risk	2	695	0.929	1	yes	no-risk
581	20/11/2018	U7	U7-1-3	UPCCC	no-risk	no-risk	no-risk	no-risk	2.1	593	0.929	1	yes	no-risk
582	20/11/2018	U7	U7-1-3	UPCCC	no-risk	no-risk	no-risk	no-risk	1.9	59	0.929	1	yes	no-risk
583	20/11/2018	U7	U7-1-3	UPCCC	no-risk	no-risk	no-risk	no-risk	2.3	1200	0.929	0	yes	no-risk
584	20/11/2018	U7	U7-1-3	UPCCC	no-risk	no-risk	no-risk	no-risk	1.6	381	0.929	1	yes	no-risk
585	20/11/2018	U7	U7-1-3	UPCCC	no-risk	no-risk	no-risk	no-risk	2.3	241	0.929	1	yes	no-risk
586	20/11/2018	U7	U7-2-3	UNPCC	no-risk	no-risk	NA	no-risk	2.1	475	NA	1	no	no-risk
587	20/11/2018	U7	U7-2-3	UNPCC	no-risk	no-risk	NA	no-risk	2.4	195	NA	1	no	no-risk
588	20/11/2018	U7	U7-2-3	UNPCC	no-risk	no-risk	NA	no-risk	2.2	81	NA	1	no	no-risk
589	20/11/2018	U7	U7-2-3	UNPCC	no-risk	no-risk	NA	no-risk	2.5	469	NA	1	no	no-risk
590	20/11/2018	Y7	Y7-1-1	YNPCA	no-risk	high-risk	NA	high-risk	2.3	351	NA	1	no	NA
591	20/11/2018	Y7	Y7-1-1	YNPCA	no-risk	high-risk	NA	high-risk	2.4	776	NA	1	no	NA
592	20/11/2018	Y7	Y7-1-1	YNPCA	no-risk	high-risk	NA	high-risk	2.3	183	NA	1	no	NA
593	20/11/2018	Y7	Y7-1-1	YNPCA	no-risk	high-risk	NA	high-risk	1.7	661	NA	1	no	NA
594	20/11/2018	Y7	Y7-1-1	YNPCA	no-risk	high-risk	NA	high-risk	2.4	188	NA	1	no	NA
595	20/11/2018	Y7	Y7-1-1	YNPCA	no-risk	high-risk	NA	high-risk	2.3	974	NA	1	no	NA
596	20/11/2018	Y7	Y7-1-1	YNPCA	no-risk	high-risk	NA	high-risk	2.4	143	NA	1	no	NA
597	20/11/2018	Y7	Y7-1-1	YNPCA	no-risk	high-risk	NA	high-risk	2.2	784	NA	1	no	NA
598	20/11/2018	Y7	Y7-1-1	YNPCC	no-risk	high-risk	NA	no-risk	1.6	714	NA	1	no	NA
599	20/11/2018	Y7	Y7-1-1	YNPCC	no-risk	high-risk	NA	no-risk	2.2	102	NA	1	no	NA
600	20/11/2018	Y7	Y7-1-1	YNPCC	no-risk	high-risk	NA	no-risk	2.5	221	NA	1	no	NA
601	20/11/2018	Y7	Y7-1-1	YNPCC	no-risk	high-risk	NA	no-risk	1.8	450	NA	1	no	NA
602	20/11/2018	Y7	Y7-1-1	YNPCC	no-risk	high-risk	NA	no-risk	2.7	166	NA	1	no	NA
603	20/11/2018	Y7	Y7-1-1	YNPCC	no-risk	high-risk	NA	no-risk	1.6	105	NA	1	no	NA
604	20/11/2018	Y7	Y7-1-1	YNPCC	no-risk	high-risk	NA	no-risk	2.1	317	NA	1	no	NA
605	20/11/2018	Y7	Y7-1-1	YNPCC	no-risk	high-risk	NA	no-risk	2.8	1200	NA	0	no	NA
606	21/11/2018	W7	W7-1-3	WPCCC	high-risk	high-risk	no-risk	no-risk	1.9	925	0.518	1	yes	high-risk
607	21/11/2018	W7	W7-1-3	WPCCC	high-risk	high-risk	no-risk	no-risk	2.3	222	0.518	1	yes	high-risk
608	21/11/2018	W7	W7-1-3	WPCCC	high-risk	high-risk	no-risk	no-risk	1.8	118	0.518	1	yes	high-risk
609	21/11/2018	W7	W7-1-3	WPCCC	high-risk	high-risk	no-risk	no-risk	2.1	239	0.518	1	yes	high-risk
610	21/11/2018	W7	W7-1-3	WPCCC	high-risk	high-risk	no-risk	no-risk	2.2	7	0.518	1	yes	high-risk
611	21/11/2018	W7	W7-1-3	WPCCC	high-risk	high-risk	no-risk	no-risk	2	1007	0.518	1	yes	high-risk
612	21/11/2018	W7	W7-1-3	WPCCC	high-risk	high-risk	no-risk	no-risk	2.5	222	0.518	1	yes	high-risk
613	21/11/2018	W7	W7-1-3	WPCCC	high-risk	high-risk	no-risk	no-risk	2	122	0.518	1	yes	high-risk
614	21/11/2018	W7	W7-1-3	WNPCC	high-risk	high-risk	NA	no-risk	2.2	480	NA	1	no	high-risk
615	21/11/2018	W7	W7-1-3	WNPCC	high-risk	high-risk	NA	no-risk	2.4	575	NA	1	no	high-risk
616	21/11/2018	W7	W7-1-3	WNPCC	high-risk	high-risk	NA	no-risk	2.2	105	NA	1	no	high-risk
617	21/11/2018	W7	W7-1-3	WNPCC	high-risk	high-risk	NA	no-risk	2.4	1200	NA	0	no	high-risk
618	21/11/2018	W7	W7-1-3	WNPCC	high-risk	high-risk	NA	no-risk	2.3	138	NA	1	no	high-risk
619	21/11/2018	W7	W7-1-3	WNPCC	high-risk	high-risk	NA	no-risk	2.1	967	NA	1	no	high-risk
620	21/11/2018	W7	W7-1-3	WNPCC	high-risk	high-risk	NA	no-risk	2.05	632	NA	1	no	high-risk
621	21/11/2018	W7	W7-1-3	WNPCC	high-risk	high-risk	NA	no-risk	2.7	181	NA	1	no	high-risk
622	22/11/2018	X8	X8-1-1	XNPCA	high-risk	no-risk	NA	high-risk	2.5	1200	NA	0	no	NA
623	22/11/2018	X8	X8-1-1	XNPCA	high-risk	no-risk	NA	high-risk	2.2	804	NA	1	no	NA
624	22/11/2018	X8	X8-1-1	XNPCA	high-risk	no-risk	NA	high-risk	2.3	177	NA	1	no	NA
625	22/11/2018	X8	X8-1-1	XNPCA	high-risk	no-risk	NA	high-risk	2.3	338	NA	1	no	NA
626	22/11/2018	X8	X8-1-1	XNPCA	high-risk	no-risk	NA	high-risk	1.9	20	NA	1	no	NA
627	22/11/2018	X8	X8-1-1	XNPCA	high-risk	no-risk	NA	high-risk	2.5	430	NA	1	no	NA
628	22/11/2018	X8	X8-1-1	XNPCA	high-risk	no-risk	NA	high-risk	2.4	158	NA	1	no	NA
629	22/11/2018	X8	X8-1-1	XNPCA	high-risk	no-risk	NA	high-risk	2.4	762	NA	1	no	NA
630	22/11/2018	X8	X8-1-1	XNPCC	high-risk	no-risk	NA	no-risk	2.1	539	NA	1	no	NA
631	22/11/2018	X8	X8-1-1	XNPCC	high-risk	no-risk	NA	no-risk	2.7	120	NA	1	no	NA
632	22/11/2018	X8	X8-1-1	XNPCC	high-risk	no-risk	NA	no-risk	2.2	38	NA	1	no	NA
633	22/11/2018	X8	X8-1-1	XNPCC	high-risk	no-risk	NA	no-risk	1.9	64	NA	1	no	NA
634	22/11/2018	X8	X8-1-1	XNPCC	high-risk	no-risk	NA	no-risk	2.2	1041	NA	1	no	NA
635	22/11/2018	X8	X8-1-1	XNPCC	high-risk	no-risk	NA	no-risk	2.3	446	NA	1	no	NA
636	22/11/2018	X8	X8-1-1	XNPCC	high-risk	no-risk	NA	no-risk	2.4	823	NA	1	no	NA
637	15/12/2018	W8	W8-2-1	WNPCA	high-risk	high-risk	NA	high-risk	2.1	71	NA	1	no	high-risk
638	15/12/2018	W8	W8-2-1	WNPCA	high-risk	high-risk	NA	high-risk	1.8	19	NA	1	no	high-risk
639	15/12/2018	W8	W8-2-1	WNPCA	high-risk	high-risk	NA	high-risk	2.5	758	NA	1	no	high-risk
640	15/12/2018	W8	W8-2-1	WNPCA	high-risk	high-risk	NA	high-risk	1.6	45	NA	1	no	high-risk
641	15/12/2018	W8	W8-2-1	WNPCA	high-risk	high-risk	NA	high-risk	3	48	NA	1	no	high-risk
642	15/12/2018	W8	W8-2-1	WNPCA	high-risk	high-risk	NA	high-risk	1.5	205	NA	1	no	high-risk
643	15/12/2018	W8	W8-2-1	WNPCA	high-risk	high-risk	NA	high-risk	2.4	135	NA	1	no	high-risk
644	15/12/2018	W8	W8-1-1	WNPCC	high-risk	high-risk	NA	no-risk	2.6	163	NA	1	no	high-risk
645	15/12/2018	W8	W8-1-1	WNPCC	high-risk	high-risk	NA	no-risk	2.3	1200	NA	0	no	high-risk
646	15/12/2018	W8	W8-1-1	WNPCC	high-risk	high-risk	NA	no-risk	2.6	224	NA	1	no	high-risk
647	15/12/2018	W8	W8-1-1	WNPCC	high-risk	high-risk	NA	no-risk	2.5	255	NA	1	no	high-risk
648	15/12/2018	W8	W8-1-1	WNPCC	high-risk	high-risk	NA	no-risk	1.7	135	NA	1	no	high-risk
649	15/12/2018	W8	W8-1-1	WNPCC	high-risk	high-risk	NA	no-risk	1.6	386	NA	1	no	high-risk
650	15/12/2018	W8	W8-1-1	WNPCC	high-risk	high-risk	NA	no-risk	1.5	432	NA	1	no	high-risk
651	15/12/2018	W8	W8-1-1	WNPCC	high-risk	high-risk	NA	no-risk	2.8	52	NA	1	no	high-risk
652	16/12/2018	X9	X9-2-1	XNPCA	high-risk	no-risk	NA	high-risk	2.3	51	NA	1	no	NA
653	16/12/2018	X9	X9-2-1	XNPCA	high-risk	no-risk	NA	high-risk	1.8	162	NA	1	no	NA
654	16/12/2018	X9	X9-2-1	XNPCA	high-risk	no-risk	NA	high-risk	2.5	680	NA	1	no	NA
655	16/12/2018	X9	X9-2-1	XNPCA	high-risk	no-risk	NA	high-risk	2.3	332	NA	1	no	NA
656	16/12/2018	X9	X9-2-1	XNPCA	high-risk	no-risk	NA	high-risk	2.4	87	NA	1	no	NA
657	16/12/2018	X9	X9-2-1	XNPCA	high-risk	no-risk	NA	high-risk	2.1	67	NA	1	no	NA
658	16/12/2018	X9	X9-2-1	XNPCA	high-risk	no-risk	NA	high-risk	2.5	14	NA	1	no	NA
659	16/12/2018	X9	X9-2-1	XNPCC	high-risk	no-risk	NA	no-risk	2.2	1200	NA	0	no	NA
660	16/12/2018	X9	X9-2-1	XNPCC	high-risk	no-risk	NA	no-risk	2.3	48	NA	1	no	NA
661	16/12/2018	X9	X9-2-1	XNPCC	high-risk	no-risk	NA	no-risk	2.5	777	NA	1	no	NA
662	16/12/2018	X9	X9-2-1	XNPCC	high-risk	no-risk	NA	no-risk	2.3	61	NA	1	no	NA
663	19/12/2018	W8	W8-1-2	WPCAC	high-risk	high-risk	high-risk	no-risk	1.9	192	0.862	1	yes	high-risk
664	19/12/2018	W8	W8-1-2	WPCAC	high-risk	high-risk	high-risk	no-risk	2.4	383	0.862	1	yes	high-risk
665	19/12/2018	W8	W8-1-2	WPCAC	high-risk	high-risk	high-risk	no-risk	1.9	48	0.862	1	yes	high-risk
666	19/12/2018	W8	W8-1-2	WPCAC	high-risk	high-risk	high-risk	no-risk	2.7	177	0.862	1	yes	high-risk
667	19/12/2018	W8	W8-1-2	WPCAC	high-risk	high-risk	high-risk	no-risk	2.3	207	0.862	1	yes	high-risk
668	19/12/2018	W8	W8-1-2	WPCAC	high-risk	high-risk	high-risk	no-risk	2.7	457	0.862	1	yes	high-risk
669	19/12/2018	W8	W8-1-2	WPCAC	high-risk	high-risk	high-risk	no-risk	2	509	0.862	1	yes	high-risk
670	19/12/2018	W8	W8-1-2	WPCAC	high-risk	high-risk	high-risk	no-risk	2.2	110	0.862	1	yes	high-risk
671	19/12/2018	W8	W8-1-2	WNPCC	high-risk	high-risk	NA	no-risk	2	177	NA	1	no	high-risk
672	19/12/2018	W8	W8-1-2	WNPCC	high-risk	high-risk	NA	no-risk	2.4	117	NA	1	no	high-risk
673	19/12/2018	W8	W8-1-2	WNPCC	high-risk	high-risk	NA	no-risk	1.8	6	NA	1	no	high-risk
674	19/12/2018	W8	W8-1-2	WNPCC	high-risk	high-risk	NA	no-risk	2.7	498	NA	1	no	high-risk
675	19/12/2018	W8	W8-1-2	WNPCC	high-risk	high-risk	NA	no-risk	2.8	896	NA	1	no	high-risk
676	19/12/2018	W8	W8-1-2	WNPCC	high-risk	high-risk	NA	no-risk	1.6	120	NA	1	no	high-risk
677	19/12/2018	W8	W8-1-2	WNPCC	high-risk	high-risk	NA	no-risk	2	131	NA	1	no	high-risk
678	19/12/2018	W8	W8-1-2	WNPCC	high-risk	high-risk	NA	no-risk	2.6	1149	NA	1	no	high-risk
679	21/12/2018	Y8	Y8-1-2	YNPCA	no-risk	high-risk	NA	high-risk	2.8	81	NA	1	no	NA
680	21/12/2018	Y8	Y8-1-2	YNPCA	no-risk	high-risk	NA	high-risk	2.7	107	NA	1	no	NA
681	21/12/2018	Y8	Y8-1-2	YNPCA	no-risk	high-risk	NA	high-risk	2.6	106	NA	1	no	NA
682	21/12/2018	Y8	Y8-1-2	YNPCA	no-risk	high-risk	NA	high-risk	1.6	45	NA	1	no	NA
683	21/12/2018	Y8	Y8-1-2	YNPCA	no-risk	high-risk	NA	high-risk	1.8	21	NA	1	no	NA
684	21/12/2018	Y8	Y8-1-2	YNPCA	no-risk	high-risk	NA	high-risk	2.2	73	NA	1	no	NA
685	21/12/2018	Y8	Y8-1-2	YNPCA	no-risk	high-risk	NA	high-risk	1.6	15	NA	1	no	NA
686	21/12/2018	Y8	Y8-1-2	YNPCC	no-risk	high-risk	NA	no-risk	1.9	17	NA	1	no	NA
687	21/12/2018	Y8	Y8-1-2	YNPCC	no-risk	high-risk	NA	no-risk	2	28	NA	1	no	NA
688	21/12/2018	Y8	Y8-1-2	YNPCC	no-risk	high-risk	NA	no-risk	2.5	912	NA	1	no	NA
689	21/12/2018	Y8	Y8-1-2	YNPCC	no-risk	high-risk	NA	no-risk	2.2	39	NA	1	no	NA
690	21/12/2018	Y8	Y8-1-2	YNPCC	no-risk	high-risk	NA	no-risk	2	1200	NA	0	no	NA
691	21/12/2018	Y8	Y8-1-2	YNPCC	no-risk	high-risk	NA	no-risk	2.3	43	NA	1	no	NA
692	21/12/2018	Y8	Y8-1-2	YNPCC	no-risk	high-risk	NA	no-risk	2.4	569	NA	1	no	NA
693	23/12/2018	W9	W9-2-1	WPCAC	high-risk	high-risk	high-risk	no-risk	2.3	56	0.696	1	yes	high-risk
694	23/12/2018	W9	W9-2-1	WPCAC	high-risk	high-risk	high-risk	no-risk	2.1	308	0.696	1	yes	high-risk
695	23/12/2018	W9	W9-2-1	WPCAC	high-risk	high-risk	high-risk	no-risk	2.4	547	0.696	1	yes	high-risk
696	23/12/2018	W9	W9-2-1	WPCAC	high-risk	high-risk	high-risk	no-risk	2.5	37	0.696	1	yes	high-risk
697	23/12/2018	W9	W9-2-1	WPCAC	high-risk	high-risk	high-risk	no-risk	2.5	1	0.696	1	yes	high-risk
698	23/12/2018	W9	W9-2-1	WPCAC	high-risk	high-risk	high-risk	no-risk	2.5	15	0.696	1	yes	high-risk
699	23/12/2018	W9	W9-2-1	WPCAC	high-risk	high-risk	high-risk	no-risk	2.5	260	0.696	1	yes	high-risk
700	23/12/2018	W9	W9-2-1	WPCAC	high-risk	high-risk	high-risk	no-risk	2.2	28	0.696	1	yes	high-risk
701	23/12/2018	W9	W9-1-1	WNPCA	high-risk	high-risk	NA	high-risk	2.4	165	NA	1	no	high-risk
702	23/12/2018	W9	W9-1-1	WNPCA	high-risk	high-risk	NA	high-risk	2.8	88	NA	1	no	high-risk
703	23/12/2018	W9	W9-1-1	WNPCA	high-risk	high-risk	NA	high-risk	2.3	73	NA	1	no	high-risk
704	23/12/2018	W9	W9-1-1	WNPCA	high-risk	high-risk	NA	high-risk	1.4	301	NA	1	no	high-risk
705	23/12/2018	W9	W9-1-1	WNPCA	high-risk	high-risk	NA	high-risk	2.4	469	NA	1	no	high-risk
706	23/12/2018	W9	W9-1-1	WNPCA	high-risk	high-risk	NA	high-risk	2.8	76	NA	1	no	high-risk
707	23/12/2018	W9	W9-1-1	WNPCA	high-risk	high-risk	NA	high-risk	2.7	158	NA	1	no	high-risk
708	23/12/2018	W9	W9-1-4	WNPCC	high-risk	high-risk	NA	no-risk	2.4	47	NA	1	no	high-risk
709	23/12/2018	W9	W9-1-1	WNPCC	high-risk	high-risk	NA	no-risk	2.8	74	NA	1	no	high-risk
710	23/12/2018	W9	W9-1-1	WNPCC	high-risk	high-risk	NA	no-risk	2	394	NA	1	no	high-risk
711	23/12/2018	W9	W9-1-1	WNPCC	high-risk	high-risk	NA	no-risk	2.7	17	NA	1	no	high-risk
712	23/12/2018	W9	W9-1-1	WNPCC	high-risk	high-risk	NA	no-risk	2.3	384	NA	1	no	high-risk
713	23/12/2018	W9	W9-1-1	WNPCC	high-risk	high-risk	NA	no-risk	1.9	18	NA	1	no	high-risk
714	24/12/2018	U9	U9-1-1	UNPCA	no-risk	no-risk	NA	high-risk	2.5	53	NA	1	no	no-risk
715	24/12/2018	U9	U9-1-1	UNPCA	no-risk	no-risk	NA	high-risk	2.4	28	NA	1	no	no-risk
716	24/12/2018	U9	U9-1-1	UNPCA	no-risk	no-risk	NA	high-risk	2.7	83	NA	1	no	no-risk
717	24/12/2018	U9	U9-1-1	UNPCA	no-risk	no-risk	NA	high-risk	2.5	332	NA	1	no	no-risk
718	24/12/2018	U9	U9-1-1	UNPCA	no-risk	no-risk	NA	high-risk	2.4	846	NA	1	no	no-risk
719	24/12/2018	U9	U9-1-1	UNPCA	no-risk	no-risk	NA	high-risk	2.2	30	NA	1	no	no-risk
720	24/12/2018	U9	U9-1-1	UNPCC	no-risk	no-risk	NA	no-risk	2	78	NA	1	no	no-risk
721	24/12/2018	U9	U9-1-1	UNPCC	no-risk	no-risk	NA	no-risk	2.7	1200	NA	0	no	no-risk
722	24/12/2018	U9	U9-1-1	UNPCC	no-risk	no-risk	NA	no-risk	1.9	355	NA	1	no	no-risk
723	24/12/2018	U9	U9-1-1	UNPCC	no-risk	no-risk	NA	no-risk	2	123	NA	1	no	no-risk
724	24/12/2018	U9	U9-1-1	UNPCC	no-risk	no-risk	NA	no-risk	1.9	60	NA	1	no	no-risk
725	24/12/2018	U9	U9-1-1	UNPCC	no-risk	no-risk	NA	no-risk	2.2	82	NA	1	no	no-risk
726	24/12/2018	U9	U9-1-1	UNPCC	no-risk	no-risk	NA	no-risk	2.4	83	NA	1	no	no-risk
727	24/12/2018	U9	U9-1-1	UNPCC	no-risk	no-risk	NA	no-risk	2.3	913	NA	1	no	no-risk
728	27/12/2018	X10	X10-2-3	XNPCA	high-risk	no-risk	NA	high-risk	2.1	30	NA	1	no	NA
729	27/12/2018	X10	X10-2-3	XNPCA	high-risk	no-risk	NA	high-risk	2.4	9	NA	1	no	NA
730	27/12/2018	X10	X10-2-3	XNPCA	high-risk	no-risk	NA	high-risk	2.8	1200	NA	0	no	NA
731	27/12/2018	X10	X10-2-3	XNPCA	high-risk	no-risk	NA	high-risk	2.7	2	NA	1	no	NA
732	27/12/2018	X10	X10-2-3	XNPCA	high-risk	no-risk	NA	high-risk	2.3	49	NA	1	no	NA
733	27/12/2018	X10	X10-1-3	XNPCC	high-risk	no-risk	NA	no-risk	2.1	190	NA	1	no	NA
734	27/12/2018	X10	X10-1-3	XNPCC	high-risk	no-risk	NA	no-risk	2.5	467	NA	1	no	NA
735	27/12/2018	X10	X10-1-3	XNPCC	high-risk	no-risk	NA	no-risk	2.2	116	NA	1	no	NA
736	27/12/2018	X10	X10-1-3	XNPCC	high-risk	no-risk	NA	no-risk	2.6	377	NA	1	no	NA
737	27/12/2018	X10	X10-1-3	XNPCC	high-risk	no-risk	NA	no-risk	2.3	65	NA	1	no	NA
738	27/12/2018	X10	X10-1-3	XNPCC	high-risk	no-risk	NA	no-risk	2.3	36	NA	1	no	NA
739	27/12/2018	X10	X10-1-3	XNPCC	high-risk	no-risk	NA	no-risk	2.7	523	NA	1	no	NA
740	30/12/2018	U10	U10-2-1	UPCCC	no-risk	no-risk	no-risk	no-risk	2.6	716	0.972	1	yes	no-risk
741	30/12/2018	U10	U10-2-1	UPCCC	no-risk	no-risk	no-risk	no-risk	2.3	28	0.972	1	yes	no-risk
742	30/12/2018	U10	U10-2-1	UPCCC	no-risk	no-risk	no-risk	no-risk	2.3	1195	0.972	1	yes	no-risk
743	30/12/2018	U10	U10-2-1	UPCCC	no-risk	no-risk	no-risk	no-risk	2.3	102	0.972	1	yes	no-risk
744	30/12/2018	U10	U10-2-1	UPCCC	no-risk	no-risk	no-risk	no-risk	2.2	7	0.972	1	yes	no-risk
745	30/12/2018	U10	U10-2-1	UPCCC	no-risk	no-risk	no-risk	no-risk	2.3	288	0.972	1	yes	no-risk
746	30/12/2018	U10	U10-2-1	UPCCC	no-risk	no-risk	no-risk	no-risk	2.7	153	0.972	1	yes	no-risk
747	30/12/2018	U10	U10-1-1	UNPCA	no-risk	no-risk	NA	high-risk	2.2	55	NA	1	no	no-risk
748	30/12/2018	U10	U10-1-1	UNPCA	no-risk	no-risk	NA	high-risk	2.2	90	NA	1	no	no-risk
749	30/12/2018	U10	U10-1-1	UNPCA	no-risk	no-risk	NA	high-risk	2.3	122	NA	1	no	no-risk
750	30/12/2018	U10	U10-1-1	UNPCA	no-risk	no-risk	NA	high-risk	2.4	39	NA	1	no	no-risk
751	30/12/2018	U10	U10-1-1	UNPCA	no-risk	no-risk	NA	high-risk	2.4	83	NA	1	no	no-risk
752	30/12/2018	U10	U10-1-1	UNPCA	no-risk	no-risk	NA	high-risk	2.3	21	NA	1	no	no-risk
753	30/12/2018	U10	U10-1-1	UNPCA	no-risk	no-risk	NA	high-risk	2.5	176	NA	1	no	no-risk
754	30/12/2018	U10	U10-1-1	UNPCA	no-risk	no-risk	NA	high-risk	2.5	451	NA	1	no	no-risk
755	30/12/2018	U10	U10-2-1	UNPCC	no-risk	no-risk	NA	no-risk	2.3	10	NA	1	no	no-risk
756	30/12/2018	U10	U10-2-1	UNPCC	no-risk	no-risk	NA	no-risk	2.4	1200	NA	0	no	no-risk
757	30/12/2018	U10	U10-2-1	UNPCC	no-risk	no-risk	NA	no-risk	2.7	87	NA	1	no	no-risk
758	30/12/2018	U10	U10-2-1	UNPCC	no-risk	no-risk	NA	no-risk	2.5	67	NA	1	no	no-risk
759	30/12/2018	Y10	Y10-1-1	YNPCA	no-risk	high-risk	NA	high-risk	2.1	15	NA	1	no	NA
760	30/12/2018	Y10	Y10-1-1	YNPCA	no-risk	high-risk	NA	high-risk	2.4	18	NA	1	no	NA
761	30/12/2018	Y10	Y10-1-1	YNPCA	no-risk	high-risk	NA	high-risk	2.5	43	NA	1	no	NA
762	30/12/2018	Y10	Y10-1-1	YNPCA	no-risk	high-risk	NA	high-risk	2.7	43	NA	1	no	NA
763	30/12/2018	Y10	Y10-1-1	YNPCC	no-risk	high-risk	NA	no-risk	1.85	4	NA	1	no	NA
764	30/12/2018	Y10	Y10-1-1	YNPCC	no-risk	high-risk	NA	no-risk	2.4	95	NA	1	no	NA
765	30/12/2018	Y10	Y10-1-1	YNPCC	no-risk	high-risk	NA	no-risk	2.2	32	NA	1	no	NA
766	30/12/2018	Y10	Y10-1-1	YNPCC	no-risk	high-risk	NA	no-risk	1.9	108	NA	1	no	NA
767	30/12/2018	Y10	Y10-1-1	YNPCC	no-risk	high-risk	NA	no-risk	2.6	128	NA	1	no	NA
768	2019-01-01	W8	W8-2-6	WPCCC	high-risk	high-risk	no-risk	no-risk	2.7	1200	0.931	0	yes	high-risk
769	2019-01-01	W8	W8-2-6	WPCCC	high-risk	high-risk	no-risk	no-risk	1.8	64	0.931	1	yes	high-risk
770	2019-01-01	W8	W8-2-6	WPCCC	high-risk	high-risk	no-risk	no-risk	2.1	46	0.931	1	yes	high-risk
771	2019-01-01	W8	W8-2-6	WPCCC	high-risk	high-risk	no-risk	no-risk	2.2	98	0.931	1	yes	high-risk
772	2019-01-01	W8	W8-2-6	WPCCC	high-risk	high-risk	no-risk	no-risk	2.5	99	0.931	1	yes	high-risk
773	2019-01-01	W8	W8-2-6	WPCCC	high-risk	high-risk	no-risk	no-risk	2.4	25	0.931	1	yes	high-risk
774	2019-01-01	W8	W8-2-6	WPCCC	high-risk	high-risk	no-risk	no-risk	2.2	162	0.931	1	yes	high-risk
775	2019-01-01	W8	W8-2-6	WPCCC	high-risk	high-risk	no-risk	no-risk	2.2	276	0.931	1	yes	high-risk
776	2019-01-01	W8	W8-1-6	WNPCC	high-risk	high-risk	NA	no-risk	2.2	125	NA	1	no	high-risk
777	2019-01-01	W8	W8-1-6	WNPCC	high-risk	high-risk	NA	no-risk	2.8	766	NA	1	no	high-risk
778	2019-01-01	W8	W8-1-6	WNPCC	high-risk	high-risk	NA	no-risk	2.8	41	NA	1	no	high-risk
779	2019-01-01	W8	W8-1-6	WNPCC	high-risk	high-risk	NA	no-risk	1.9	187	NA	1	no	high-risk
780	2019-01-01	X11	X11-2-1	XNPCA	high-risk	no-risk	NA	high-risk	2.7	72	NA	1	no	NA
781	2019-01-01	X11	X11-2-1	XNPCA	high-risk	no-risk	NA	high-risk	2.3	417	NA	1	no	NA
782	2019-01-01	X11	X11-2-1	XNPCA	high-risk	no-risk	NA	high-risk	2.7	441	NA	1	no	NA
783	2019-01-01	X11	X11-2-1	XNPCA	high-risk	no-risk	NA	high-risk	2.2	118	NA	1	no	NA
784	2019-01-01	X11	X11-2-1	XNPCA	high-risk	no-risk	NA	high-risk	2.3	258	NA	1	no	NA
785	2019-01-01	X11	X11-2-1	XNPCA	high-risk	no-risk	NA	high-risk	2.4	160	NA	1	no	NA
786	2019-01-01	X11	X11-2-1	XNPCC	high-risk	no-risk	NA	no-risk	2.1	37	NA	1	no	NA
787	2019-01-01	X11	X11-2-1	XNPCC	high-risk	no-risk	NA	no-risk	2.1	70	NA	1	no	NA
788	2019-01-01	X11	X11-2-1	XNPCC	high-risk	no-risk	NA	no-risk	2.5	122	NA	1	no	NA
789	2019-01-01	X11	X11-2-1	XNPCC	high-risk	no-risk	NA	no-risk	2.8	129	NA	1	no	NA
790	2019-01-01	X11	X11-2-1	XNPCC	high-risk	no-risk	NA	no-risk	1.9	43	NA	1	no	NA
791	2019-01-01	X11	X11-2-1	XNPCC	high-risk	no-risk	NA	no-risk	2.3	38	NA	1	no	NA
792	2019-01-01	X11	X11-2-1	XNPCC	high-risk	no-risk	NA	no-risk	2.8	54	NA	1	no	NA
793	2019-01-01	X11	X11-2-1	XNPCC	high-risk	no-risk	NA	no-risk	2.6	17	NA	1	no	NA
794	2019-02-01	W9	W9-2-4	WPCCC	high-risk	high-risk	no-risk	no-risk	2.9	62	0.925	1	yes	high-risk
795	2019-02-01	W9	W9-2-4	WPCCC	high-risk	high-risk	no-risk	no-risk	3.1	359	0.925	1	yes	high-risk
796	2019-02-01	W9	W9-2-4	WPCCC	high-risk	high-risk	no-risk	no-risk	2.4	33	0.925	1	yes	high-risk
797	2019-02-01	W9	W9-2-4	WPCCC	high-risk	high-risk	no-risk	no-risk	2.8	24	0.925	1	yes	high-risk
798	2019-02-01	W9	W9-2-4	WPCCC	high-risk	high-risk	no-risk	no-risk	1.2	223	0.925	1	yes	high-risk
799	2019-02-01	W9	W9-2-4	WPCCC	high-risk	high-risk	no-risk	no-risk	2.6	108	0.925	1	yes	high-risk
800	2019-02-01	W9	W9-2-4	WPCCC	high-risk	high-risk	no-risk	no-risk	2.4	85	0.925	1	yes	high-risk
801	2019-02-01	U10	U10-1-2	UPCAC	no-risk	no-risk	high-risk	no-risk	2.5	2	0	1	yes	no-risk
802	2019-02-01	U10	U10-1-2	UPCAC	no-risk	no-risk	high-risk	no-risk	2.6	593	0	1	yes	no-risk
803	2019-02-01	U10	U10-1-2	UPCAC	no-risk	no-risk	high-risk	no-risk	2.4	2	0	1	yes	no-risk
804	2019-02-01	U10	U10-1-2	UPCAC	no-risk	no-risk	high-risk	no-risk	2	172	0	1	yes	no-risk
805	2019-02-01	U10	U10-1-2	UPCAC	no-risk	no-risk	high-risk	no-risk	2.4	166	0	1	yes	no-risk
806	2019-02-01	U10	U10-1-2	UPCAC	no-risk	no-risk	high-risk	no-risk	2.4	192	0	1	yes	no-risk
807	2019-02-01	U10	U10-1-2	UPCAC	no-risk	no-risk	high-risk	no-risk	2.6	390	0	1	yes	no-risk
808	2019-02-01	U10	U10-1-2	UNPCC	no-risk	no-risk	NA	no-risk	2.5	1200	NA	0	no	no-risk
809	2019-02-01	U10	U10-1-2	UNPCC	no-risk	no-risk	NA	no-risk	2.3	108	NA	1	no	no-risk
810	2019-02-01	U10	U10-1-2	UNPCC	no-risk	no-risk	NA	no-risk	2.1	67	NA	1	no	no-risk
811	2019-02-01	U10	U10-1-2	UNPCC	no-risk	no-risk	NA	no-risk	2.5	179	NA	1	no	no-risk
812	2019-02-01	W9	W9-1-4	WNPCC	high-risk	high-risk	NA	no-risk	2.5	42	NA	1	no	high-risk
813	2019-02-01	W9	W9-1-4	WNPCC	high-risk	high-risk	NA	no-risk	2.8	114	NA	1	no	high-risk
814	2019-02-01	W9	W9-1-4	WNPCC	high-risk	high-risk	NA	no-risk	2.7	719	NA	1	no	high-risk
815	2019-02-01	W9	W9-1-1	WNPCC	high-risk	high-risk	NA	no-risk	2.4	47	NA	1	no	high-risk
816	2019-04-01	W10	W10-1-2	WPCAC	high-risk	high-risk	high-risk	no-risk	2.5	127	0.929	1	yes	high-risk
817	2019-04-01	W10	W10-1-2	WPCAC	high-risk	high-risk	high-risk	no-risk	2.2	50	0.929	1	yes	high-risk
818	2019-04-01	W10	W10-1-2	WPCAC	high-risk	high-risk	high-risk	no-risk	2.6	214	0.929	1	yes	high-risk
819	2019-04-01	W10	W10-1-2	WPCAC	high-risk	high-risk	high-risk	no-risk	2.4	202	0.929	1	yes	high-risk
820	2019-04-01	W10	W10-1-2	WPCAC	high-risk	high-risk	high-risk	no-risk	2.6	29	0.929	1	yes	high-risk
821	2019-04-01	W10	W10-1-2	WPCAC	high-risk	high-risk	high-risk	no-risk	2.5	235	0.929	1	yes	high-risk
822	2019-04-01	W10	W10-1-2	WPCAC	high-risk	high-risk	high-risk	no-risk	2.3	54	0.929	1	yes	high-risk
823	2019-04-01	W10	W10-1-2	WPCAC	high-risk	high-risk	high-risk	no-risk	2.1	346	0.929	1	yes	high-risk
824	2019-04-01	W10	W10-1-2	WNPCA	high-risk	high-risk	NA	high-risk	2.5	6	NA	1	no	high-risk
825	2019-04-01	W10	W10-1-2	WNPCA	high-risk	high-risk	NA	high-risk	2.5	68	NA	1	no	high-risk
826	2019-04-01	W10	W10-1-2	WNPCA	high-risk	high-risk	NA	high-risk	2.5	116	NA	1	no	high-risk
827	2019-04-01	W10	W10-1-2	WNPCA	high-risk	high-risk	NA	high-risk	2.3	126	NA	1	no	high-risk
828	2019-04-01	W10	W10-1-2	WNPCA	high-risk	high-risk	NA	high-risk	2.3	200	NA	1	no	high-risk
829	2019-04-01	W10	W10-1-2	WNPCA	high-risk	high-risk	NA	high-risk	2.3	198	NA	1	no	high-risk
830	2019-04-01	W10	W10-1-2	WNPCC	high-risk	high-risk	NA	no-risk	2.6	79	NA	1	no	high-risk
831	2019-04-01	W10	W10-1-2	WNPCC	high-risk	high-risk	NA	no-risk	2.2	231	NA	1	no	high-risk
832	2019-04-01	W10	W10-1-2	WNPCC	high-risk	high-risk	NA	no-risk	2.2	47	NA	1	no	high-risk
833	2019-04-01	W10	W10-1-2	WNPCC	high-risk	high-risk	NA	no-risk	2.4	74	NA	1	no	high-risk
834	2019-04-01	W10	W10-1-2	WNPCC	high-risk	high-risk	NA	no-risk	2.4	23	NA	1	no	high-risk
835	2019-04-01	W10	W10-1-2	WNPCC	high-risk	high-risk	NA	no-risk	2.4	58	NA	1	no	high-risk
836	2019-04-01	X11	X11-2-2	XNPCA	high-risk	no-risk	NA	high-risk	2.3	93	NA	1	no	NA
837	2019-04-01	X11	X11-2-2	XNPCA	high-risk	no-risk	NA	high-risk	2.1	59	NA	1	no	NA
838	2019-04-01	X11	X11-2-2	XNPCA	high-risk	no-risk	NA	high-risk	2.5	220	NA	1	no	NA
839	2019-04-01	X11	X11-2-2	XNPCA	high-risk	no-risk	NA	high-risk	2.1	58	NA	1	no	NA
840	2019-04-01	X11	X11-2-2	XNPCC	high-risk	no-risk	NA	no-risk	2.5	21	NA	1	no	NA
841	2019-04-01	X11	X11-2-2	XNPCC	high-risk	no-risk	NA	no-risk	2.3	110	NA	1	no	NA
842	2019-04-01	X11	X11-2-2	XNPCC	high-risk	no-risk	NA	no-risk	2.4	92	NA	1	no	NA
843	2019-06-01	U12	U12-1-1	UPCCC	no-risk	no-risk	no-risk	no-risk	2.1	45	0.992	1	yes	no-risk
844	2019-06-01	U12	U12-1-1	UPCCC	no-risk	no-risk	no-risk	no-risk	2.1	31	0.992	1	yes	no-risk
845	2019-06-01	U12	U12-1-1	UPCCC	no-risk	no-risk	no-risk	no-risk	2	124	0.992	1	yes	no-risk
846	2019-06-01	U12	U12-1-1	UPCCC	no-risk	no-risk	no-risk	no-risk	2	13	0.992	1	yes	no-risk
847	2019-06-01	U12	U12-1-1	UPCCC	no-risk	no-risk	no-risk	no-risk	2	15	0.992	1	yes	no-risk
848	2019-06-01	U12	U12-1-1	UPCCC	no-risk	no-risk	no-risk	no-risk	2.3	77	0.992	1	yes	no-risk
849	2019-06-01	U12	U12-1-1	UPCCC	no-risk	no-risk	no-risk	no-risk	2.1	60	0.992	1	yes	no-risk
850	2019-06-01	U12	U12-1-1	UPCCC	no-risk	no-risk	no-risk	no-risk	2.8	55	0.992	1	yes	no-risk
851	2019-06-01	U12	U12-1-1	UNPCA	no-risk	no-risk	NA	high-risk	2.2	44	NA	1	no	no-risk
852	2019-06-01	U12	U12-1-1	UNPCA	no-risk	no-risk	NA	high-risk	2.3	33	NA	1	no	no-risk
853	2019-06-01	U12	U12-1-1	UNPCA	no-risk	no-risk	NA	high-risk	2.2	39	NA	1	no	no-risk
854	2019-06-01	U12	U12-1-1	UNPCA	no-risk	no-risk	NA	high-risk	2.5	70	NA	1	no	no-risk
855	2019-06-01	U12	U12-1-1	UNPCA	no-risk	no-risk	NA	high-risk	2.9	401	NA	1	no	no-risk
856	2019-06-01	U12	U12-1-1	UNPCA	no-risk	no-risk	NA	high-risk	2.8	29	NA	1	no	no-risk
857	2019-06-01	U12	U12-1-1	UNPCC	no-risk	no-risk	NA	no-risk	2.4	58	NA	1	no	no-risk
858	2019-06-01	U12	U12-1-1	UNPCC	no-risk	no-risk	NA	no-risk	2.5	57	NA	1	no	no-risk
859	2019-06-01	U12	U12-1-1	UNPCC	no-risk	no-risk	NA	no-risk	2.3	16	NA	1	no	no-risk
860	2019-06-01	Y11	Y11-1-1	YNPCA	no-risk	high-risk	NA	high-risk	2.4	3	NA	1	no	NA
861	2019-06-01	Y11	Y11-1-1	YNPCA	no-risk	high-risk	NA	high-risk	2.5	59	NA	1	no	NA
862	2019-06-01	Y11	Y11-1-1	YNPCA	no-risk	high-risk	NA	high-risk	2.1	20	NA	1	no	NA
863	2019-06-01	Y11	Y11-1-1	YNPCA	no-risk	high-risk	NA	high-risk	1.9	15	NA	1	no	NA
864	2019-06-01	Y11	Y11-1-1	YNPCA	no-risk	high-risk	NA	high-risk	2.4	72	NA	1	no	NA
865	2019-06-01	Y11	Y11-1-1	YNPCA	no-risk	high-risk	NA	high-risk	2.1	200	NA	1	no	NA
866	2019-06-01	Y11	Y11-1-1	YNPCA	no-risk	high-risk	NA	high-risk	2.4	275	NA	1	no	NA
867	2019-06-01	Y11	Y11-1-1	YNPCA	no-risk	high-risk	NA	high-risk	2.1	14	NA	1	no	NA
868	2019-06-01	Y11	Y11-1-1	YNPCC	no-risk	high-risk	NA	no-risk	2.6	70	NA	1	no	NA
869	2019-06-01	Y11	Y11-1-1	YNPCC	no-risk	high-risk	NA	no-risk	2.3	305	NA	1	no	NA
870	2019-06-01	Y11	Y11-1-1	YNPCC	no-risk	high-risk	NA	no-risk	2.2	15	NA	1	no	NA
871	2019-06-01	Y11	Y11-1-1	YNPCC	no-risk	high-risk	NA	no-risk	2.4	7	NA	1	no	NA
872	2019-06-01	Y11	Y11-1-1	YNPCC	no-risk	high-risk	NA	no-risk	2.2	32	NA	1	no	NA
873	2019-06-01	Y11	Y11-1-1	YNPCC	no-risk	high-risk	NA	no-risk	1.7	146	NA	1	no	NA
874	2019-06-01	Y11	Y11-1-1	YNPCC	no-risk	high-risk	NA	no-risk	1.4	94	NA	1	no	NA
875	2019-06-01	Y11	Y11-1-1	YNPCC	no-risk	high-risk	NA	no-risk	2.5	16	NA	1	no	NA
876	2019-07-01	U9	U9-2-5	UPCAC	no-risk	no-risk	high-risk	no-risk	1.8	52	0.4	1	yes	no-risk
877	2019-07-01	U9	U9-2-5	UPCAC	no-risk	no-risk	high-risk	no-risk	2.1	7	0.4	1	yes	no-risk
878	2019-07-01	U9	U9-2-5	UPCAC	no-risk	no-risk	high-risk	no-risk	2.4	94	0.4	1	yes	no-risk
879	2019-07-01	U9	U9-2-5	UPCAC	no-risk	no-risk	high-risk	no-risk	2.3	4	0.4	1	yes	no-risk
880	2019-07-01	U9	U9-2-5	UPCAC	no-risk	no-risk	high-risk	no-risk	1.8	39	0.4	1	yes	no-risk
881	2019-07-01	U9	U9-2-5	UPCAC	no-risk	no-risk	high-risk	no-risk	2	39	0.4	1	yes	no-risk
882	2019-07-01	U9	U9-2-5	UPCAC	no-risk	no-risk	high-risk	no-risk	1.5	43	0.4	1	yes	no-risk
883	2019-07-01	U9	U9-2-5	UNPCC	no-risk	no-risk	NA	no-risk	2.4	35	NA	1	no	no-risk
884	2019-07-01	U9	U9-2-5	UNPCC	no-risk	no-risk	NA	no-risk	2.3	39	NA	1	no	no-risk
885	2019-07-01	U9	U9-2-5	UNPCC	no-risk	no-risk	NA	no-risk	2.4	1	NA	1	no	no-risk
886	2019-07-01	U9	U9-2-5	UNPCC	no-risk	no-risk	NA	no-risk	2.3	44	NA	1	no	no-risk
887	2019-07-01	W10	W10-1-3	WNPCA	high-risk	high-risk	NA	high-risk	2.1	264	NA	1	no	high-risk
888	2019-07-01	W10	W10-1-3	WNPCA	high-risk	high-risk	NA	high-risk	2.4	95	NA	1	no	high-risk
889	2019-07-01	W10	W10-1-3	WNPCA	high-risk	high-risk	NA	high-risk	2.5	602	NA	1	no	high-risk
890	2019-07-01	W10	W10-1-3	WNPCA	high-risk	high-risk	NA	high-risk	2.5	92	NA	1	no	high-risk
891	2019-07-01	W10	W10-1-3	WNPCA	high-risk	high-risk	NA	high-risk	2	51	NA	1	no	high-risk
892	2019-07-01	W10	W10-1-3	WNPCA	high-risk	high-risk	NA	high-risk	2.6	206	NA	1	no	high-risk
893	2019-07-01	W10	W10-1-3	WNPCC	high-risk	high-risk	NA	no-risk	2.4	256	NA	1	no	high-risk
894	2019-07-01	W10	W10-1-3	WNPCC	high-risk	high-risk	NA	no-risk	2.4	113	NA	1	no	high-risk
895	2019-07-01	W10	W10-1-3	WNPCC	high-risk	high-risk	NA	no-risk	2.3	88	NA	1	no	high-risk
896	2019-07-01	W10	W10-1-3	WNPCC	high-risk	high-risk	NA	no-risk	2.5	273	NA	1	no	high-risk
897	2019-08-01	U11	U11-1-1	UPCCC	no-risk	no-risk	no-risk	no-risk	1.9	13	0.724	1	yes	no-risk
898	2019-08-01	U11	U11-1-1	UPCCC	no-risk	no-risk	no-risk	no-risk	2.4	486	0.724	1	yes	no-risk
899	2019-08-01	U11	U11-1-1	UPCCC	no-risk	no-risk	no-risk	no-risk	1.8	2	0.724	1	yes	no-risk
900	2019-08-01	U11	U11-1-1	UPCCC	no-risk	no-risk	no-risk	no-risk	2.3	44	0.724	1	yes	no-risk
901	2019-08-01	U11	U11-1-1	UPCCC	no-risk	no-risk	no-risk	no-risk	2.4	26	0.724	1	yes	no-risk
902	2019-08-01	U11	U11-1-1	UPCCC	no-risk	no-risk	no-risk	no-risk	2.3	4	0.724	1	yes	no-risk
903	2019-08-01	U11	U11-1-4	UNPCA	no-risk	no-risk	NA	high-risk	1.9	33	NA	1	no	no-risk
904	2019-08-01	U11	U11-2-1	UNPCA	no-risk	no-risk	NA	high-risk	2.5	76	NA	1	no	no-risk
905	2019-08-01	U11	U11-2-1	UNPCA	no-risk	no-risk	NA	high-risk	2.2	29	NA	1	no	no-risk
906	2019-08-01	U11	U11-2-1	UNPCA	no-risk	no-risk	NA	high-risk	2.4	45	NA	1	no	no-risk
907	2019-08-01	U11	U11-2-1	UNPCA	no-risk	no-risk	NA	high-risk	2.4	71	NA	1	no	no-risk
908	2019-08-01	U11	U11-2-1	UNPCA	no-risk	no-risk	NA	high-risk	2.5	47	NA	1	no	no-risk
909	2019-08-01	U11	U11-2-1	UNPCA	no-risk	no-risk	NA	high-risk	2.5	19	NA	1	no	no-risk
910	2019-08-01	U11	U11-2-1	UNPCA	no-risk	no-risk	NA	high-risk	1.9	4	NA	1	no	no-risk
911	2019-08-01	U11	U11-1-1	UNPCC	no-risk	no-risk	NA	no-risk	2.3	67	NA	1	no	no-risk
912	2019-08-01	U11	U11-1-1	UNPCC	no-risk	no-risk	NA	no-risk	2.2	30	NA	1	no	no-risk
913	2019-08-01	U11	U11-1-1	UNPCC	no-risk	no-risk	NA	no-risk	2.4	27	NA	1	no	no-risk
914	2019-08-01	U11	U11-1-1	UNPCC	no-risk	no-risk	NA	no-risk	2.5	32	NA	1	no	no-risk
915	2019-08-01	U11	U11-1-1	UNPCC	no-risk	no-risk	NA	no-risk	2.3	53	NA	1	no	no-risk
916	2019-08-01	U11	U11-1-1	UNPCC	no-risk	no-risk	NA	no-risk	2.3	62	NA	1	no	no-risk
917	2019-08-01	U11	U11-1-1	UNPCC	no-risk	no-risk	NA	no-risk	2.5	23	NA	1	no	no-risk
918	2019-10-01	U12	U12-2-3	UPCAC	no-risk	no-risk	high-risk	no-risk	2	4	0.887	1	yes	no-risk
919	2019-10-01	U12	U12-1-3	UPCAC	no-risk	no-risk	high-risk	no-risk	2.4	30	0.887	1	yes	no-risk
920	2019-10-01	U12	U12-1-3	UPCAC	no-risk	no-risk	high-risk	no-risk	2.1	127	0.887	1	yes	no-risk
921	2019-10-01	U12	U12-1-3	UPCAC	no-risk	no-risk	high-risk	no-risk	1.9	85	0.887	1	yes	no-risk
922	2019-10-01	U12	U12-1-3	UPCAC	no-risk	no-risk	high-risk	no-risk	1.7	134	0.887	1	yes	no-risk
923	2019-10-01	U12	U12-1-3	UPCAC	no-risk	no-risk	high-risk	no-risk	2	38	0.887	1	yes	no-risk
924	2019-10-01	U12	U12-1-3	UPCAC	no-risk	no-risk	high-risk	no-risk	2.1	43	0.887	1	yes	no-risk
925	2019-10-01	U12	U12-2-3	UNPCC	no-risk	no-risk	NA	no-risk	1.7	85	NA	1	no	no-risk
926	2019-10-01	U12	U12-2-3	UNPCC	no-risk	no-risk	NA	no-risk	1.9	37	NA	1	no	no-risk
927	2019-10-01	U12	U12-2-3	UNPCC	no-risk	no-risk	NA	no-risk	2.1	158	NA	1	no	no-risk
928	2019-10-01	U12	U12-2-3	UNPCC	no-risk	no-risk	NA	no-risk	1.9	15	NA	1	no	no-risk
929	2019-10-01	U12	U12-2-3	UNPCC	no-risk	no-risk	NA	no-risk	1.9	50	NA	1	no	no-risk
930	2019-10-01	U12	U12-2-3	UNPCC	no-risk	no-risk	NA	no-risk	2.2	50	NA	1	no	no-risk
931	2019-10-01	U12	U12-1-3	UNPCC	no-risk	no-risk	NA	no-risk	2	4	NA	1	no	no-risk
932	2019-10-01	U12	U12-2-3	UNPCC	no-risk	no-risk	NA	no-risk	1.9	128	NA	1	no	no-risk
933	13/01/2019	W11	W11-1-1	WPCCC	high-risk	high-risk	no-risk	no-risk	2.3	225	0.718	1	yes	high-risk
934	13/01/2019	W11	W11-1-1	WPCCC	high-risk	high-risk	no-risk	no-risk	2.35	42	0.718	1	yes	high-risk
935	13/01/2019	W11	W11-1-1	WPCCC	high-risk	high-risk	no-risk	no-risk	2.4	24	0.718	1	yes	high-risk
936	13/01/2019	W11	W11-1-1	WPCCC	high-risk	high-risk	no-risk	no-risk	2.2	122	0.718	1	yes	high-risk
937	13/01/2019	W11	W11-1-1	WPCCC	high-risk	high-risk	no-risk	no-risk	2.6	751	0.718	1	yes	high-risk
938	13/01/2019	W11	W11-1-1	WPCCC	high-risk	high-risk	no-risk	no-risk	2.3	119	0.718	1	yes	high-risk
939	13/01/2019	W11	W11-1-1	WPCCC	high-risk	high-risk	no-risk	no-risk	2.6	111	0.718	1	yes	high-risk
940	13/01/2019	W11	W11-1-1	WPCCC	high-risk	high-risk	no-risk	no-risk	2.3	181	0.718	1	yes	high-risk
941	13/01/2019	W11	W11-1-1	WNPCC	high-risk	high-risk	NA	no-risk	2.7	115	NA	1	no	high-risk
942	13/01/2019	W11	W11-1-1	WNPCC	high-risk	high-risk	NA	no-risk	2.2	231	NA	1	no	high-risk
943	13/01/2019	W11	W11-1-1	WNPCC	high-risk	high-risk	NA	no-risk	2.5	43	NA	1	no	high-risk
944	13/01/2019	W11	W11-1-1	WNPCC	high-risk	high-risk	NA	no-risk	2.6	81	NA	1	no	high-risk
945	13/01/2019	W11	W11-1-1	WNPCC	high-risk	high-risk	NA	no-risk	2.45	1200	NA	0	no	high-risk
946	13/01/2019	W11	W11-1-1	WNPCC	high-risk	high-risk	NA	no-risk	2.3	58	NA	1	no	high-risk
947	13/01/2019	W11	W11-1-1	WNPCC	high-risk	high-risk	NA	no-risk	2.4	100	NA	1	no	high-risk
948	13/01/2019	W11	W11-1-1	WNPCC	high-risk	high-risk	NA	no-risk	2.1	83	NA	1	no	high-risk
949	14/01/2019	W10	W10-3-6	WPCCC	high-risk	high-risk	no-risk	no-risk	2.3	129	0.762	1	yes	high-risk
950	14/01/2019	W10	W10-3-6	WPCCC	high-risk	high-risk	no-risk	no-risk	2.4	98	0.762	1	yes	high-risk
951	14/01/2019	W10	W10-3-6	WPCCC	high-risk	high-risk	no-risk	no-risk	2.3	66	0.762	1	yes	high-risk
952	14/01/2019	W10	W10-3-6	WPCCC	high-risk	high-risk	no-risk	no-risk	2.4	65	0.762	1	yes	high-risk
953	14/01/2019	W10	W10-3-6	WPCCC	high-risk	high-risk	no-risk	no-risk	2.1	53	0.762	1	yes	high-risk
954	14/01/2019	W10	W10-3-6	WPCCC	high-risk	high-risk	no-risk	no-risk	2.6	27	0.762	1	yes	high-risk
955	14/01/2019	W10	W10-3-6	WPCCC	high-risk	high-risk	no-risk	no-risk	2.2	19	0.762	1	yes	high-risk
956	14/01/2019	W10	W10-3-6	WPCCC	high-risk	high-risk	no-risk	no-risk	2.4	104	0.762	1	yes	high-risk
957	14/01/2019	W10	W10-1-6	WNPCC	high-risk	high-risk	NA	no-risk	2.5	82	NA	1	no	high-risk
958	14/01/2019	W10	W10-1-6	WNPCC	high-risk	high-risk	NA	no-risk	2.6	109	NA	1	no	high-risk
959	14/01/2019	W10	W10-1-6	WNPCC	high-risk	high-risk	NA	no-risk	2.3	144	NA	1	no	high-risk
960	14/01/2019	W10	W10-1-6	WNPCC	high-risk	high-risk	NA	no-risk	2	21	NA	1	no	high-risk
961	14/01/2019	W10	W10-1-6	WNPCC	high-risk	high-risk	NA	no-risk	2.4	23	NA	1	no	high-risk
962	14/01/2019	W10	W10-1-6	WNPCC	high-risk	high-risk	NA	no-risk	2.5	807	NA	1	no	high-risk
963	14/01/2019	W10	W10-1-6	WNPCC	high-risk	high-risk	NA	no-risk	1.6	170	NA	1	no	high-risk
964	16/01/2019	U11	U11-1-4	UPCAC	no-risk	no-risk	high-risk	no-risk	2.4	669	0.746	1	yes	no-risk
965	16/01/2019	U11	U11-1-4	UPCAC	no-risk	no-risk	high-risk	no-risk	2.3	158	0.746	1	yes	no-risk
966	16/01/2019	U11	U11-2-1	UPCAC	no-risk	no-risk	high-risk	no-risk	1.9	33	0.746	1	yes	no-risk
967	16/01/2019	U11	U11-1-4	UPCAC	no-risk	no-risk	high-risk	no-risk	2.4	9	0.746	1	yes	no-risk
968	16/01/2019	U11	U11-1-4	UPCAC	no-risk	no-risk	high-risk	no-risk	2.7	1200	0.746	0	yes	no-risk
969	16/01/2019	U11	U11-1-4	UPCAC	no-risk	no-risk	high-risk	no-risk	2.2	106	0.746	1	yes	no-risk
970	16/01/2019	U11	U11-1-4	UPCAC	no-risk	no-risk	high-risk	no-risk	2	208	0.746	1	yes	no-risk
971	16/01/2019	U11	U11-1-4	UPCAC	no-risk	no-risk	high-risk	no-risk	2.2	17	0.746	1	yes	no-risk
972	16/01/2019	W11	W11-1-2	WPCAC	high-risk	high-risk	high-risk	no-risk	2.7	26	0.984	1	yes	high-risk
973	16/01/2019	W11	W11-1-2	WPCAC	high-risk	high-risk	high-risk	no-risk	2.2	294	0.984	1	yes	high-risk
974	16/01/2019	W11	W11-1-2	WPCAC	high-risk	high-risk	high-risk	no-risk	2.3	92	0.984	1	yes	high-risk
975	16/01/2019	W11	W11-1-2	WPCAC	high-risk	high-risk	high-risk	no-risk	2.3	55	0.984	1	yes	high-risk
976	16/01/2019	W11	W11-1-2	WPCAC	high-risk	high-risk	high-risk	no-risk	2.7	0	0.984	1	yes	high-risk
977	16/01/2019	W11	W11-1-2	WPCAC	high-risk	high-risk	high-risk	no-risk	2.5	38	0.984	1	yes	high-risk
978	16/01/2019	W11	W11-1-2	WPCAC	high-risk	high-risk	high-risk	no-risk	2.4	22	0.984	1	yes	high-risk
979	16/01/2019	W11	W11-1-2	WPCAC	high-risk	high-risk	high-risk	no-risk	2.2	5	0.984	1	yes	high-risk
980	16/01/2019	U11	U11-1-4	UNPCC	no-risk	no-risk	NA	no-risk	2.3	1124	NA	1	no	no-risk
981	16/01/2019	U11	U11-1-4	UNPCC	no-risk	no-risk	NA	no-risk	2.3	26	NA	1	no	no-risk
982	16/01/2019	U11	U11-1-4	UNPCC	no-risk	no-risk	NA	no-risk	2.1	31	NA	1	no	no-risk
983	16/01/2019	U11	U11-1-4	UNPCC	no-risk	no-risk	NA	no-risk	2.3	81	NA	1	no	no-risk
984	16/01/2019	W11	W11-2-2	WNPCC	high-risk	high-risk	NA	no-risk	2.4	82	NA	1	no	high-risk
985	16/01/2019	W11	W11-2-2	WNPCC	high-risk	high-risk	NA	no-risk	2.6	22	NA	1	no	high-risk
986	16/01/2019	W11	W11-2-2	WNPCC	high-risk	high-risk	NA	no-risk	1.8	79	NA	1	no	high-risk
987	16/01/2019	W11	W11-2-2	WNPCC	high-risk	high-risk	NA	no-risk	2.3	35	NA	1	no	high-risk
988	18/01/2019	U13	U13-1-1	UPCCC	no-risk	no-risk	no-risk	no-risk	2.1	1200	0.953	0	yes	no-risk
989	18/01/2019	U13	U13-1-1	UPCCC	no-risk	no-risk	no-risk	no-risk	2.3	1200	0.953	0	yes	no-risk
990	18/01/2019	U13	U13-1-1	UPCCC	no-risk	no-risk	no-risk	no-risk	2.1	472	0.953	1	yes	no-risk
991	18/01/2019	U13	U13-1-1	UPCCC	no-risk	no-risk	no-risk	no-risk	2.3	41	0.953	1	yes	no-risk
992	18/01/2019	U13	U13-1-1	UPCCC	no-risk	no-risk	no-risk	no-risk	2.6	453	0.953	1	yes	no-risk
993	18/01/2019	U13	U13-1-1	UPCCC	no-risk	no-risk	no-risk	no-risk	2.3	78	0.953	1	yes	no-risk
994	18/01/2019	U13	U13-1-1	UNPCC	no-risk	no-risk	NA	no-risk	1.9	115	NA	1	no	no-risk
995	18/01/2019	U13	U13-1-1	UNPCC	no-risk	no-risk	NA	no-risk	2.35	177	NA	1	no	no-risk
996	18/01/2019	U13	U13-1-1	UNPCC	no-risk	no-risk	NA	no-risk	2.7	76	NA	1	no	no-risk
997	18/01/2019	U13	U13-1-1	UNPCC	no-risk	no-risk	NA	no-risk	2.4	44	NA	1	no	no-risk
998	18/01/2019	U13	U13-1-1	UNPCC	no-risk	no-risk	NA	no-risk	2.3	460	NA	1	no	no-risk
999	18/01/2019	U13	U13-1-1	UNPCC	no-risk	no-risk	NA	no-risk	2.3	631	NA	1	no	no-risk
1000	18/01/2019	U13	U13-1-1	UNPCC	no-risk	no-risk	NA	no-risk	2	65	NA	1	no	no-risk
