# Supplementary material for: Transgenerational plasticity of exploratory behavior and a hidden cost of mismatched risk environments between parental sexes
Source: Sci Rep. 2023 Nov 13;13:19737. doi: 10.1038/s41598-023-46269-8 (PMC10643415; doi:10.1038/s41598-023-46269-8)
Supplement: Supplementary file 2 — Supplementary Information 2. [file 41598_2023_46269_MOESM2_ESM.txt]

Transgenerational plasticity of exploratory behavior and a hidden cost of mismatched risk environments between parental sexes - Metadata

Dataset.xlsx - Dataset containing all data analysed during the present study.

Fish.ID - Identifies each fish.
Date - Identifies the date at which individual exploratory behavior and body size were sampled.
Family - Identifies the specific parental pair that individual were born from.
Tank.ID - Identifies which tank an individual was raised in.
Risk.treatment - The specific treatment combination that individuals have experienced. Definitions are given below:
UNPCC = biparental no-risk, personal no-risk
UNPCA = biparental no-risk, personal high-risk
UPCCC = biparental no-risk, no-risk care, personal no-risk
UPCAC = biparental no-risk, high-risk care, personal no-risk
XNPCC = maternal high-risk, paternal no-risk, personal no-risk
XNPCA = maternal high-risk, paternal no-risk, personal high-risk
YNPCC = maternal no-risk, paternal high-risk, personal no-risk
YNPCA = maternal no-risk, paternal high-risk, personal high-risk
WNPCC = biparental high-risk, personal no-risk
WNPCA = biparental high-risk, personal high-risk
WPCCC = biparental high-risk, no-risk care, personal no-risk
WPCAC = biparental high-risk, high-risk care, personal no-risk

Maternal.env - Identifies the environment of the genetic mother.
Paternal.env - Identifies the environment of the genetic father.
Parental.care.env - Identifies the environment of the caring father.
Personal.env - Identifies the environment that individuals were themselves exposed to.
SL.cm. - Standard length, measured from the tip of the snout to the caudal peduncle to the next millimeter.
emergence.in.s - Emergence time, measured as time to swim out from an isolation chamber after it was opened.
avg.care.intensity - The average proportion of care individuals received during their 4-day egg period (assessed daily in 5-minute intervals).
censored - Identifies whether emergence time was censored (0) or not (1), i.e. whether individuals emerged from the isolation chamber within 1200s.
ParCare - Identifies whether offspring received parental care.
Bipar.env - Identifies the environment of both gametic parents.

high-risk - Exposure to conspecific alarm cues from hatching onwards, 5 days a week.
no-risk - Exposure to a water control from hatching onwards, 5 days a week.
NA - Not available.
